# Supplementary material for: Poly[[penta­aqua­bis­(μ3-hydrogen squarato)barium] monohydrate]
Source: Acta Crystallogr Sect E Struct Rep Online. 2013 Jun 8;69(Pt 7):m366–7. doi: 10.1107/S1600536813014736 (PMC3772408; doi:10.1107/S1600536813014736)
Supplement: Supplementary file 1 [file e-69-0m366-sup1.cif]

##############################################################################
#                                                                            #
# This CIF contains the data in a paper accepted for publication in          #
# Acta Crystallographica Section E. It conforms to the requirements of       #
# Notes for Authors for Acta Crystallographica Section E, and has been       #
# peer reviewed under the auspices of the IUCr Commission on Journals.       #
#                                                                            #
# Full details of the Crystallographic Information File format               #
# are given in the paper "The Crystallographic Information File (CIF):       #
# a New Standard Archive File for Crystallography" by S. R. Hall, F. H.      #
# Allen and I. D. Brown [Acta Cryst. (1991), A47, 655-685].                  #
#                                                                            #
# The current version of the core CIF dictionary is obtainable from          #
# ftp://ftp.iucr.org/pub/cif_core.dic.                                       #
#                                                                            #
# Software is freely available for graphical display of the structure(s)     #
# in this CIF. For information consult the CIF software page                 #
# http://www.iucr.org/resources/cif/software.                                #
#                                                                            #
# This file may be used for bona fide research purposes within the           #
# scientific community so long as proper attribution is given to the journal # 
# article from which it was obtained.                                        #
#                                                                            #
##############################################################################
data_global
_audit_creation_method     'WinGX routine-INITIALISE'
_journal_date_recd_electronic     2013-05-13
_journal_date_accepted     2013-05-28
_journal_name_full     'Acta Crystallographica, Section E'
_journal_year     2013
_journal_volume     69
_journal_issue      7
_journal_page_first     m366
_journal_page_last     m367
_journal_paper_category     QM
_journal_paper_doi     10.1107/S1600536813014736
_journal_coeditor_code     LH5617
_publ_contact_author_name     'Sofiane, Bouacida'
_publ_contact_author_address
;
Unit\'e de recherche de CHimie de l'Environnement et Mol\'eculaire Structurale,
CHEMS, Universit\'e Mentouri-Constantine
25000 Algeria
;
_publ_contact_author_email     bouacida_sofiane@yahoo.fr
_publ_contact_author_fax     '00 (213) 31 81 88 16'
_publ_contact_author_phone     '00 (213) 774 45 27 14'
_publ_section_title
;
Poly[[pentaaquabis(\m~3~-hydrogen squarato)barium] monohydrate]
;
loop_
    _publ_author_name
    _publ_author_address
    'Chahrazed Trifa'
;
Unit\'e de Recherche de Chimie de l'Environnement et Mol\'eculaire Structurale,
CHEMS, Universit\'e Constantine
25000 Algeria
;
    'Amira Bouhali'
;
Unit\'e de Recherche de Chimie de l'Environnement et Mol\'eculaire Structurale,
CHEMS, Universit\'e Constantine
25000 Algeria
;
    'Sofiane Bouacida'
;
Unit\'e de Recherche de Chimie de l'Environnement et Mol\'eculaire Structurale,
CHEMS, Universit\'e Constantine
25000 Algeria
D\'epartement Sciences de la Mati\`ere,
Facult\'e des Sciences Exactes et Sciences de la Nature et de la Vie,
Universit\'e Oum El Bouaghi,
Algeria
;
    'Chaouki Boudaren'
;
Unit\'e de Recherche de Chimie de l'Environnement et Mol\'eculaire Structurale,
CHEMS, Universit\'e Constantine
25000 Algeria
;
    'Hocine Merazig'
;
Unit\'e de Recherche de Chimie de l'Environnement et Mol\'eculaire Structurale,
CHEMS, Universit\'e Constantine
25000 Algeria
;
data_I
_chemical_name_systematic
;
Poly[[pentaaquabis(\m~3~-hydrogen squarato)barium] monohydrate]
;
_chemical_formula_moiety     'C8 H12 Ba O13, H2 O'
_chemical_formula_sum     'C8 H14 Ba O14'
_chemical_formula_iupac     '[Ba (C4 H O4)2 (H2 O)5], H2 O'
_chemical_formula_weight     471.53
_symmetry_cell_setting     monoclinic
_symmetry_space_group_name_H-M     'P 21/c'
_symmetry_space_group_name_Hall     '-P 2ybc'
loop_
    _space_group_symop_operation_xyz
    'x, y, z'
    '-x, y+1/2, -z+1/2'
    '-x, -y, -z'
    'x, -y-1/2, z-1/2'
_cell_length_a     11.1522(11)
_cell_length_b     9.0268(8)
_cell_length_c     14.3025(14)
_cell_angle_alpha     90
_cell_angle_beta     94.009(5)
_cell_angle_gamma     90
_cell_volume     1436.3(2)
_cell_formula_units_Z     4
_cell_measurement_reflns_used     9365
_cell_measurement_theta_min     2.26
_cell_measurement_theta_max     25.08
_cell_measurement_temperature     150(2)
_exptl_crystal_description     Bloc
_exptl_crystal_colour     Yellow
_exptl_crystal_size_max     0.12
_exptl_crystal_size_mid     0.1
_exptl_crystal_size_min     0.09
_exptl_crystal_density_diffrn     2.181
_exptl_crystal_density_method     'not measured'
_exptl_crystal_F_000     920
_exptl_absorpt_coefficient_mu     2.842
_exptl_absorpt_correction_type     multi-scan
_exptl_absorpt_process_details
;
(SADABS; Sheldrick, 2002)
;
_exptl_absorpt_correction_T_min     0.7309
_exptl_absorpt_correction_T_max     1.0000
_exptl_special_details
;
;
_diffrn_ambient_temperature     150(2)
_diffrn_radiation_type     'MoK\a'
_diffrn_radiation_wavelength     0.71073
_diffrn_radiation_source     'sealed tube'
_diffrn_radiation_monochromator     'graphite'
_diffrn_measurement_device_type     'Bruker APEXII CCD'
_diffrn_measurement_method     '\f and \w scans'
_diffrn_reflns_number     12082
_diffrn_reflns_av_R_equivalents     0.0222
_diffrn_reflns_theta_min     2.67
_diffrn_reflns_theta_max     25.08
_diffrn_reflns_theta_full     25.08
_diffrn_measured_fraction_theta_max     0.998
_diffrn_measured_fraction_theta_full     0.998
_diffrn_reflns_limit_h_min     -13
_diffrn_reflns_limit_h_max     13
_diffrn_reflns_limit_k_min     -10
_diffrn_reflns_limit_k_max     10
_diffrn_reflns_limit_l_min     -17
_diffrn_reflns_limit_l_max     17
_refine_special_details
;
Refinement of <i>F</i>^2^ against ALL reflections. The weighted <i>R</i>-factor
<i>wR</i> and goodness of fit <i>S</i> are based on <i>F</i>^2^, conventional
<i>R</i>-factors <i>R</i> are based on <i>F</i>, with <i>F</i> set to zero for
negative <i>F</i>^2^. The threshold expression of <i>F</i>^2^ >
\s(<i>F</i>^2^) is used only for calculating <i>R</i>-factors(gt) <i>etc</i>.
and is not relevant to the choice of reflections for refinement.
<i>R</i>-factors based on <i>F</i>^2^ are statistically about twice as large
as those based on <i>F</i>, and <i>R</i>- factors based on ALL data will be
even larger.
;
_reflns_number_total     2550
_reflns_number_gt     2471
_reflns_threshold_expression     I>2\s(I)
_refine_ls_structure_factor_coef     Fsqd
_refine_ls_matrix_type     full
_refine_ls_R_factor_all     0.0132
_refine_ls_R_factor_gt     0.0125
_refine_ls_wR_factor_gt     0.0329
_refine_ls_wR_factor_ref     0.0335
_refine_ls_goodness_of_fit_ref     1.057
_refine_ls_restrained_S_all     1.057
_refine_ls_number_reflns     2550
_refine_ls_number_parameters     264
_refine_ls_number_restraints     0
_refine_ls_hydrogen_treatment     refall
_refine_ls_weighting_scheme     calc
_refine_ls_weighting_details
         'calc w=1/[\s^2^(Fo^2^)+(0.0174P)^2^+0.8037P] where P=(Fo^2^+2Fc^2^)/3'
_atom_sites_solution_hydrogens     geom
_atom_sites_solution_primary     direct
_atom_sites_solution_secondary     difmap
_refine_ls_shift/su_max     0.003
_refine_ls_shift/su_mean     0
_refine_diff_density_max     0.527
_refine_diff_density_min     -0.245
_refine_ls_extinction_method     none
loop_
    _atom_type_symbol
    _atom_type_description
    _atom_type_scat_dispersion_real
    _atom_type_scat_dispersion_imag
    _atom_type_scat_source
    C C 0.0033 0.0016 'International Tables Vol C Tables 4.2.6.8 and 6.1.1.4'
    O O 0.0106 0.006 'International Tables Vol C Tables 4.2.6.8 and 6.1.1.4'
    Cl Cl 0.1484 0.1585 'International Tables Vol C Tables 4.2.6.8 and 6.1.1.4'
    Ba Ba -0.3244 2.2819 'International Tables Vol C Tables 4.2.6.8 and 6.1.1.4'
    H H 0 0 'International Tables Vol C Tables 4.2.6.8 and 6.1.1.4'
_computing_data_collection     'APEX2 (Bruker, 2011)'
_computing_cell_refinement     'SAINT (Bruker, 2011)'
_computing_data_reduction     'SAINT (Bruker, 2011)'
_computing_structure_solution     'SIR2002 (Burla <i>et al.</i>, 2005)'
_computing_structure_refinement     'SHELXL97 (Sheldrick, 2008)'
_computing_molecular_graphics
 'ORTEP-3 for Windows (Farrugia, 2012) and DIAMOND (Brandenburg & Berndt, 2001)'
_computing_publication_material     'WinGX (Farrugia, 2012)'
loop_
    _atom_site_type_symbol
    _atom_site_label
    _atom_site_fract_x
    _atom_site_fract_y
    _atom_site_fract_z
    _atom_site_U_iso_or_equiv
    _atom_site_adp_type
    _atom_site_calc_flag
    _atom_site_refinement_flags
    _atom_site_occupancy
    _atom_site_symmetry_multiplicity
    _atom_site_disorder_assembly
    _atom_site_disorder_group
    Ba Ba1 0.676848(7) 0.760410(9) 0.685367(6) 0.00657(5) Uani d . 1 1 . .
    O O4W 0.83608(12) 0.75740(13) 0.84885(10) 0.0117(3) Uani d . 1 1 . .
    O O1 0.67679(9) 1.02235(11) 0.77441(7) 0.0100(2) Uani d . 1 1 . .
    C C3 0.76489(13) 1.36306(16) 0.72323(10) 0.0076(3) Uani d . 1 1 . .
    O O6 0.90411(9) 0.87276(11) 0.65721(7) 0.0098(2) Uani d . 1 1 . .
    C C4 0.66220(13) 1.30175(17) 0.77342(10) 0.0075(3) Uani d . 1 1 . .
    C C1 0.70789(13) 1.14962(16) 0.75478(10) 0.0077(3) Uani d . 1 1 . .
    O O3W 0.56965(11) 0.65706(14) 0.83609(8) 0.0139(2) Uani d . 1 1 . .
    O O2 0.89727(9) 1.16255(12) 0.66655(8) 0.0103(2) Uani d . 1 1 . .
    O O5 0.99133(10) 0.52766(11) 0.61707(8) 0.0114(2) Uani d . 1 1 . .
    C C2 0.80471(14) 1.21456(17) 0.70706(11) 0.0080(3) Uani d . 1 1 . .
    O O2W 0.65618(12) 0.97776(13) 0.54757(8) 0.0154(2) Uani d . 1 1 . .
    O O7 1.13514(9) 0.98991(11) 0.55422(7) 0.0107(2) Uani d . 1 1 . .
    O O1W 0.73539(11) 0.64714(14) 0.51598(9) 0.0155(3) Uani d . 1 1 . .
    O O8 1.20517(9) 0.64982(11) 0.50651(8) 0.0112(2) Uani d . 1 1 . .
    C C7 1.09085(13) 0.86799(16) 0.56650(10) 0.0075(3) Uani d . 1 1 . .
    C C5 1.02281(13) 0.66277(17) 0.59606(11) 0.0083(3) Uani d . 1 1 . .
    C C6 0.98586(13) 0.81173(17) 0.61497(10) 0.0074(3) Uani d . 1 1 . .
    O O3 0.79995(9) 1.49094(11) 0.70579(7) 0.0093(2) Uani d . 1 1 . .
    C C8 1.12363(14) 0.71099(17) 0.54615(11) 0.0083(3) Uani d . 1 1 . .
    O O4 0.57822(9) 1.35215(11) 0.81426(7) 0.0103(2) Uani d . 1 1 . .
    O O11W 0.56817(12) 0.28422(13) 0.52709(8) 0.0116(2) Uani d . 1 1 . .
    O O5W 0.51886(10) 0.54413(12) 0.62332(8) 0.0111(2) Uani d . 1 1 . .
    H H4A 0.860(2) 0.681(3) 0.8658(15) 0.022(6) Uiso d . 1 1 . .
    H H11A 0.634(2) 0.293(2) 0.5207(14) 0.016(5) Uiso d . 1 1 . .
    H H1B 0.7564(19) 0.556(3) 0.5121(15) 0.030(6) Uiso d . 1 1 . .
    H H1A 0.750(2) 0.685(3) 0.4720(18) 0.033(7) Uiso d . 1 1 . .
    H H4B 0.892(2) 0.813(3) 0.8462(16) 0.034(7) Uiso d . 1 1 . .
    H H3A 0.5667(19) 0.563(3) 0.8392(15) 0.031(6) Uiso d . 1 1 . .
    H H5A 0.535(2) 0.465(3) 0.5962(17) 0.040(7) Uiso d . 1 1 . .
    H H5B 0.458(2) 0.529(3) 0.6545(16) 0.037(6) Uiso d . 1 1 . .
    H H3B 0.542(2) 0.690(3) 0.8807(18) 0.035(7) Uiso d . 1 1 . .
    H H11B 0.535(2) 0.323(3) 0.4773(17) 0.032(6) Uiso d . 1 1 . .
    H H2A 0.616(2) 1.046(3) 0.5350(17) 0.043(7) Uiso d . 1 1 . .
    H H2B 0.720(3) 0.985(3) 0.5169(18) 0.045(7) Uiso d . 1 1 . .
    H H51 0.925(2) 0.518(3) 0.6447(18) 0.049(7) Uiso d . 1 1 . .
    H H21 0.901(2) 1.068(3) 0.6630(17) 0.049(7) Uiso d . 1 1 . .
loop_
    _atom_site_aniso_label
    _atom_site_aniso_U_11
    _atom_site_aniso_U_22
    _atom_site_aniso_U_33
    _atom_site_aniso_U_12
    _atom_site_aniso_U_13
    _atom_site_aniso_U_23
    Ba1 0.00723(7) 0.00479(6) 0.00797(7) -0.00014(3) 0.00246(4) -0.00034(3)
    O4W 0.0108(6) 0.0094(6) 0.0149(7) -0.0005(5) 0.0006(5) 0.0027(4)
    O1 0.0121(5) 0.0052(5) 0.0133(6) -0.0007(4) 0.0048(4) 0.0005(4)
    C3 0.0077(7) 0.0086(7) 0.0062(7) -0.0005(6) -0.0015(6) 0.0002(5)
    O6 0.0091(5) 0.0085(5) 0.0124(5) 0.0008(4) 0.0046(4) -0.0009(4)
    C4 0.0082(7) 0.0072(7) 0.0068(7) -0.0008(6) -0.0015(6) 0.0003(6)
    C1 0.0076(7) 0.0096(8) 0.0059(7) 0.0010(6) -0.0008(6) -0.0007(6)
    O3W 0.0198(6) 0.0093(6) 0.0136(6) -0.0004(5) 0.0085(5) -0.0006(5)
    O2 0.0086(5) 0.0075(5) 0.0155(6) 0.0014(4) 0.0060(4) -0.0002(4)
    O5 0.0095(6) 0.0067(5) 0.0187(6) -0.0007(4) 0.0062(5) 0.0012(4)
    C2 0.0077(8) 0.0085(7) 0.0074(8) -0.0004(6) -0.0014(6) -0.0004(6)
    O2W 0.0157(6) 0.0129(6) 0.0186(6) 0.0038(5) 0.0078(5) 0.0049(5)
    O7 0.0114(5) 0.0084(5) 0.0126(6) -0.0025(4) 0.0031(4) -0.0007(4)
    O1W 0.0251(7) 0.0096(6) 0.0128(6) 0.0018(5) 0.0088(5) 0.0011(5)
    O8 0.0091(5) 0.0096(5) 0.0154(6) 0.0011(4) 0.0053(4) -0.0019(4)
    C7 0.0070(7) 0.0097(7) 0.0057(7) -0.0003(6) -0.0011(6) 0.0002(6)
    C5 0.0071(7) 0.0093(8) 0.0082(7) 0.0004(6) -0.0010(6) -0.0010(6)
    C6 0.0059(7) 0.0094(7) 0.0067(7) -0.0007(6) -0.0013(6) 0.0006(6)
    O3 0.0101(5) 0.0058(5) 0.0124(5) -0.0004(4) 0.0033(4) 0.0003(4)
    C8 0.0083(8) 0.0081(7) 0.0082(7) -0.0004(6) -0.0020(6) -0.0001(6)
    O4 0.0098(5) 0.0082(5) 0.0136(6) 0.0006(4) 0.0050(4) -0.0010(4)
    O11W 0.0085(6) 0.0140(6) 0.0125(6) -0.0003(5) 0.0031(5) 0.0018(5)
    O5W 0.0113(6) 0.0105(6) 0.0121(6) -0.0010(4) 0.0049(5) -0.0018(4)
_geom_special_details
;
All e.s.d.'s (except the e.s.d. in the dihedral angle between two l.s. planes)
are estimated using the full covariance matrix. The cell e.s.d.'s are taken
into account individually in the estimation of e.s.d.'s in distances, angles
and torsion angles; correlations between e.s.d.'s in cell parameters are only
used when they are defined by crystal symmetry. An approximate (isotropic)
treatment of cell e.s.d.'s is used for estimating e.s.d.'s involving l.s.
planes.
;
loop_
    _geom_bond_atom_site_label_1
    _geom_bond_atom_site_label_2
    _geom_bond_site_symmetry_2
    _geom_bond_distance
    _geom_bond_publ_flag
    Ba1 O1 . 2.6857(10) y
    Ba1 O3W . 2.7032(12) y
    Ba1 O5W . 2.7358(11) y
    Ba1 O1W . 2.7500(12) y
    Ba1 O2W . 2.7791(12) y
    Ba1 O6 . 2.7851(11) y
    Ba1 O4W . 2.8356(14) y
    Ba1 O3 1_545 2.7983(10) y
    Ba1 O4 2_646 2.9630(11) y
    O3 Ba1 1_565 2.7983(10) ?
    O4 Ba1 2_656 2.9630(11) ?
    O4W H4A . 0.77(2) ?
    O4W H4B . 0.80(3) ?
    O1 C1 . 1.2380(18) ?
    C3 O3 . 1.2496(18) ?
    C3 C2 . 1.436(2) ?
    C3 C4 . 1.499(2) ?
    O6 C6 . 1.2557(19) ?
    C4 O4 . 1.2255(19) ?
    C4 C1 . 1.495(2) ?
    C1 C2 . 1.442(2) ?
    O3W H3A . 0.85(3) ?
    O3W H3B . 0.79(3) ?
    O2 C2 . 1.3058(19) ?
    O2 H21 . 0.85(3) ?
    O5 C5 . 1.3099(19) ?
    O5 H51 . 0.86(3) ?
    O2W H2A . 0.77(3) ?
    O2W H2B . 0.86(3) ?
    O7 C7 . 1.2241(18) ?
    O1W H1B . 0.86(3) ?
    O1W H1A . 0.75(3) ?
    O8 C8 . 1.2351(19) ?
    C7 C6 . 1.491(2) ?
    C7 C8 . 1.497(2) ?
    C5 C6 . 1.438(2) ?
    C5 C8 . 1.441(2) ?
    O11W H11A . 0.75(2) ?
    O11W H11B . 0.85(3) ?
    O5W H5A . 0.84(3) ?
    O5W H5B . 0.85(3) ?
loop_
    _geom_angle_atom_site_label_1
    _geom_angle_atom_site_label_2
    _geom_angle_atom_site_label_3
    _geom_angle_site_symmetry_1
    _geom_angle_site_symmetry_3
    _geom_angle
    _geom_angle_publ_flag
    O1 Ba1 O3W . . 84.89(4) ?
    O1 Ba1 O5W . . 139.52(3) ?
    O3W Ba1 O5W . . 72.64(4) ?
    O1 Ba1 O1W . . 138.85(4) ?
    O3W Ba1 O1W . . 136.03(4) ?
    O5W Ba1 O1W . . 68.66(4) ?
    O1 Ba1 O2W . . 73.26(3) ?
    O3W Ba1 O2W . . 142.17(4) ?
    O5W Ba1 O2W . . 104.72(4) ?
    O1W Ba1 O2W . . 69.56(4) ?
    O1 Ba1 O6 . . 77.19(3) ?
    O3W Ba1 O6 . . 134.32(3) ?
    O5W Ba1 O6 . . 141.71(3) ?
    O1W Ba1 O6 . . 74.54(3) ?
    O2W Ba1 O6 . . 70.83(3) ?
    O1 Ba1 O3 . 1_545 137.07(3) ?
    O3W Ba1 O3 . 1_545 81.83(3) ?
    O5W Ba1 O3 . 1_545 73.36(3) ?
    O1W Ba1 O3 . 1_545 67.90(4) ?
    O2W Ba1 O3 . 1_545 134.70(3) ?
    O6 Ba1 O3 . 1_545 83.50(3) ?
    O1 Ba1 O4W . . 68.80(3) ?
    O3W Ba1 O4W . . 68.01(4) ?
    O5W Ba1 O4W . . 127.78(3) ?
    O1W Ba1 O4W . . 123.32(4) ?
    O2W Ba1 O4W . . 127.42(4) ?
    O6 Ba1 O4W . . 66.36(3) ?
    O3 Ba1 O4W 1_545 . 68.36(3) ?
    O1 Ba1 O4 . 2_646 73.80(3) ?
    O3W Ba1 O4 . 2_646 67.47(3) ?
    O5W Ba1 O4 . 2_646 66.64(3) ?
    O1W Ba1 O4 . 2_646 113.11(3) ?
    O2W Ba1 O4 . 2_646 76.82(3) ?
    O6 Ba1 O4 . 2_646 141.44(3) ?
    O3 Ba1 O4 1_545 2_646 134.97(3) ?
    O4W Ba1 O4 . 2_646 123.17(3) ?
    Ba1 O4W H4A . . 116.7(16) ?
    Ba1 O4W H4B . . 113.6(17) ?
    H4A O4W H4B . . 109(3) ?
    C1 O1 Ba1 . . 134.44(9) ?
    O3 C3 C2 . . 136.52(14) ?
    O3 C3 C4 . . 134.17(14) ?
    C2 C3 C4 . . 89.30(12) ?
    C6 O6 Ba1 . . 127.48(9) ?
    O4 C4 C1 . . 135.01(14) ?
    O4 C4 C3 . . 136.55(14) ?
    C1 C4 C3 . . 88.42(11) ?
    O1 C1 C2 . . 135.70(14) ?
    O1 C1 C4 . . 135.04(14) ?
    C2 C1 C4 . . 89.25(12) ?
    Ba1 O3W H3A . . 114.0(14) ?
    Ba1 O3W H3B . . 137.3(18) ?
    H3A O3W H3B . . 109(2) ?
    C2 O2 H21 . . 115.5(17) ?
    C5 O5 H51 . . 116.6(17) ?
    O2 C2 C3 . . 132.07(14) ?
    O2 C2 C1 . . 134.86(14) ?
    C3 C2 C1 . . 93.04(12) ?
    Ba1 O2W H2A . . 137.9(18) ?
    Ba1 O2W H2B . . 112.5(17) ?
    H2A O2W H2B . . 108(2) ?
    Ba1 O1W H1B . . 119.7(15) ?
    Ba1 O1W H1A . . 131(2) ?
    H1B O1W H1A . . 108(2) ?
    O7 C7 C6 . . 135.31(14) ?
    O7 C7 C8 . . 135.78(14) ?
    C6 C7 C8 . . 88.76(11) ?
    O5 C5 C6 . . 137.96(14) ?
    O5 C5 C8 . . 128.76(14) ?
    C6 C5 C8 . . 93.13(12) ?
    O6 C6 C5 . . 136.74(15) ?
    O6 C6 C7 . . 133.99(14) ?
    C5 C6 C7 . . 89.21(12) ?
    C3 O3 Ba1 . 1_565 131.74(9) ?
    O8 C8 C5 . . 135.85(15) ?
    O8 C8 C7 . . 135.24(14) ?
    C5 C8 C7 . . 88.86(11) ?
    C4 O4 Ba1 . 2_656 131.52(9) ?
    H11A O11W H11B . . 103(2) ?
    Ba1 O5W H5A . . 127.3(16) ?
    Ba1 O5W H5B . . 117.8(16) ?
    H5A O5W H5B . . 108(2) ?
loop_
    _geom_torsion_atom_site_label_1
    _geom_torsion_atom_site_label_2
    _geom_torsion_atom_site_label_3
    _geom_torsion_atom_site_label_4
    _geom_torsion_site_symmetry_1
    _geom_torsion_site_symmetry_2
    _geom_torsion_site_symmetry_3
    _geom_torsion_site_symmetry_4
    _geom_torsion
    _geom_torsion_publ_flag
    O3W Ba1 O1 C1 . . . . -176.77(14) ?
    O5W Ba1 O1 C1 . . . . -121.24(13) ?
    O1W Ba1 O1 C1 . . . . -1.98(16) ?
    O2W Ba1 O1 C1 . . . . -28.01(13) ?
    O6 Ba1 O1 C1 . . . . 45.53(13) ?
    O3 Ba1 O1 C1 1_545 . . . 111.03(13) ?
    O4W Ba1 O1 C1 . . . . 114.86(14) ?
    O4 Ba1 O1 C1 2_646 . . . -108.77(14) ?
    O1 Ba1 O6 C6 . . . . 178.40(12) ?
    O3W Ba1 O6 C6 . . . . 108.87(12) ?
    O5W Ba1 O6 C6 . . . . -15.47(14) ?
    O1W Ba1 O6 C6 . . . . -31.82(11) ?
    O2W Ba1 O6 C6 . . . . -105.11(12) ?
    O3 Ba1 O6 C6 1_545 . . . 37.00(12) ?
    O4W Ba1 O6 C6 . . . . 106.18(12) ?
    O4 Ba1 O6 C6 2_646 . . . -139.67(11) ?
    O3 C3 C4 O4 . . . . -0.1(3) ?
    C2 C3 C4 O4 . . . . 178.63(18) ?
    O3 C3 C4 C1 . . . . -178.57(17) ?
    C2 C3 C4 C1 . . . . 0.12(11) ?
    Ba1 O1 C1 C2 . . . . -38.1(3) ?
    Ba1 O1 C1 C4 . . . . 144.19(13) ?
    O4 C4 C1 O1 . . . . -0.2(3) ?
    C3 C4 C1 O1 . . . . 178.31(17) ?
    O4 C4 C1 C2 . . . . -178.67(18) ?
    C3 C4 C1 C2 . . . . -0.12(11) ?
    O3 C3 C2 O2 . . . . 0.5(3) ?
    C4 C3 C2 O2 . . . . -178.13(17) ?
    O3 C3 C2 C1 . . . . 178.50(18) ?
    C4 C3 C2 C1 . . . . -0.12(12) ?
    O1 C1 C2 O2 . . . . -0.4(3) ?
    C4 C1 C2 O2 . . . . 178.04(18) ?
    O1 C1 C2 C3 . . . . -178.29(18) ?
    C4 C1 C2 C3 . . . . 0.12(12) ?
    Ba1 O6 C6 C5 . . . . -27.9(2) ?
    Ba1 O6 C6 C7 . . . . 155.81(13) ?
    O5 C5 C6 O6 . . . . -3.4(3) ?
    C8 C5 C6 O6 . . . . -178.92(18) ?
    O5 C5 C6 C7 . . . . 173.96(19) ?
    C8 C5 C6 C7 . . . . -1.56(11) ?
    O7 C7 C6 O6 . . . . 3.1(3) ?
    C8 C7 C6 O6 . . . . 178.98(17) ?
    O7 C7 C6 C5 . . . . -174.39(18) ?
    C8 C7 C6 C5 . . . . 1.50(11) ?
    C2 C3 O3 Ba1 . . . 1_565 155.33(14) ?
    C4 C3 O3 Ba1 . . . 1_565 -26.6(2) ?
    O5 C5 C8 O8 . . . . 3.0(3) ?
    C6 C5 C8 O8 . . . . 179.15(18) ?
    O5 C5 C8 C7 . . . . -174.60(16) ?
    C6 C5 C8 C7 . . . . 1.55(11) ?
    O7 C7 C8 O8 . . . . -3.3(3) ?
    C6 C7 C8 O8 . . . . -179.12(18) ?
    O7 C7 C8 C5 . . . . 174.36(18) ?
    C6 C7 C8 C5 . . . . -1.50(11) ?
    C1 C4 O4 Ba1 . . . 2_656 -43.2(2) ?
    C3 C4 O4 Ba1 . . . 2_656 138.94(15) ?
loop_
    _geom_hbond_atom_site_label_D
    _geom_hbond_atom_site_label_H
    _geom_hbond_atom_site_label_A
    _geom_hbond_site_symmetry_A
    _geom_hbond_distance_DH
    _geom_hbond_distance_HA
    _geom_hbond_distance_DA
    _geom_hbond_angle_DHA
    _geom_hbond_publ_flag
    O1W H1A O4W 4_575 0.74(3) 2.13(2) 2.8448(19) 162(3) yes
    O1W H1B O8 3_766 0.86(3) 1.93(3) 2.7854(16) 175(2) yes
    O2W H2A O11W 1_565 0.78(3) 2.22(3) 2.9431(17) 156(2) yes
    O2W H2B O7 3_776 0.86(3) 1.98(3) 2.8451(17) 178(3) yes
    O3W H3A O4 1_545 0.85(3) 1.94(3) 2.7724(16) 165(2) yes
    O3W H3B O11W 2_656 0.79(3) 2.05(2) 2.8160(17) 165(2) yes
    O4W H4A O7 2_746 0.77(3) 2.07(3) 2.7916(16) 156(2) yes
    O4W H4B O5 2_756 0.80(2) 2.37(3) 3.1245(17) 156(2) yes
    O5W H5A O11W . 0.84(3) 1.96(3) 2.7941(16) 177(3) yes
    O5W H5B O1 2_646 0.85(2) 1.87(2) 2.7176(15) 173(3) yes
    O11W H11A O8 3_766 0.75(2) 1.93(2) 2.6730(17) 169(2) yes
    O11W H11B O5W 3_666 0.85(2) 1.94(3) 2.7711(16) 165(2) yes
    O2 H21 O6 . 0.86(3) 1.77(3) 2.6207(15) 178(2) yes
    O5 H51 O3 1_545 0.87(2) 1.71(2) 2.5795(15) 176(3) yes
_iucr_refine_instructions_details
;
TITL import in P 21/c
CELL  0.71073  11.1522   9.0268  14.3025   90.000   94.009   90.000
ZERR     4.00   0.0011   0.0008   0.0014    0.000    0.005    0.000
LATT   1
SYMM  - X, 1/2 + Y, 1/2 - Z
SFAC  C    O    CL   BA   H
UNIT  32   56   0    4    56
MERG   2
OMIT     1   0   0
OMIT    -1   0   2
FMAP   2
PLAN   25
ACTA
BOND   $H
CONF
L.S.   4
WGHT    0.017400    0.803700
FVAR       0.36959
BA1   4    0.676848    0.760410    0.685367    11.00000    0.00723    0.00479 =
         0.00797   -0.00034    0.00246   -0.00014
O4W   2    0.836080    0.757395    0.848848    11.00000    0.01080    0.00940 =
         0.01494    0.00273    0.00055   -0.00053
O1    2    0.676791    1.022351    0.774410    11.00000    0.01211    0.00519 =
         0.01330    0.00053    0.00479   -0.00074
C3    1    0.764887    1.363057    0.723228    11.00000    0.00770    0.00859 =
         0.00624    0.00019   -0.00149   -0.00048
O6    2    0.904106    0.872763    0.657209    11.00000    0.00907    0.00854 =
         0.01242   -0.00088    0.00459    0.00079
C4    1    0.662202    1.301751    0.773424    11.00000    0.00820    0.00717 =
         0.00677    0.00030   -0.00153   -0.00078
C1    1    0.707891    1.149622    0.754783    11.00000    0.00759    0.00958 =
         0.00589   -0.00073   -0.00085    0.00099
O3W   2    0.569647    0.657057    0.836095    11.00000    0.01981    0.00933 =
         0.01358   -0.00060    0.00847   -0.00043
O2    2    0.897266    1.162554    0.666553    11.00000    0.00861    0.00746 =
         0.01551   -0.00021    0.00596    0.00135
O5    2    0.991325    0.527662    0.617075    11.00000    0.00945    0.00671 =
         0.01870    0.00123    0.00621   -0.00069
C2    1    0.804713    1.214559    0.707061    11.00000    0.00768    0.00854 =
         0.00739   -0.00042   -0.00141   -0.00039
O2W   2    0.656179    0.977765    0.547566    11.00000    0.01573    0.01291 =
         0.01861    0.00486    0.00782    0.00384
O7    2    1.135144    0.989911    0.554216    11.00000    0.01145    0.00844 =
         0.01264   -0.00067    0.00312   -0.00251
O1W   2    0.735387    0.647142    0.515976    11.00000    0.02512    0.00958 =
         0.01283    0.00110    0.00878    0.00176
O8    2    1.205166    0.649821    0.506506    11.00000    0.00913    0.00958 =
         0.01541   -0.00192    0.00534    0.00109
C7    1    1.090845    0.867988    0.566502    11.00000    0.00695    0.00973 =
         0.00570    0.00020   -0.00110   -0.00032
C5    1    1.022815    0.662772    0.596057    11.00000    0.00712    0.00932 =
         0.00816   -0.00097   -0.00099    0.00044
C6    1    0.985858    0.811732    0.614972    11.00000    0.00590    0.00939 =
         0.00673    0.00061   -0.00127   -0.00069
O3    2    0.799951    1.490942    0.705787    11.00000    0.01005    0.00582 =
         0.01242    0.00030    0.00335   -0.00041
C8    1    1.123628    0.710993    0.546153    11.00000    0.00834    0.00806 =
         0.00822   -0.00012   -0.00201   -0.00042
O4    2    0.578221    1.352149    0.814260    11.00000    0.00976    0.00822 =
         0.01356   -0.00105    0.00498    0.00058
O11W  2    0.568171    0.284215    0.527093    11.00000    0.00850    0.01405 =
         0.01253    0.00179    0.00306   -0.00032
O5W   2    0.518861    0.544134    0.623321    11.00000    0.01133    0.01050 =
         0.01213   -0.00184    0.00491   -0.00101
H4A   5    0.859623    0.681349    0.865784    11.00000    0.02161
H11A  5    0.634465    0.292585    0.520744    11.00000    0.01600
H1B   5    0.756412    0.555742    0.512112    11.00000    0.02985
H1A   5    0.750474    0.684929    0.471994    11.00000    0.03299
H4B   5    0.892381    0.812664    0.846200    11.00000    0.03391
H3A   5    0.566697    0.562756    0.839154    11.00000    0.03077
H5A   5    0.534780    0.464827    0.596167    11.00000    0.04020
H5B   5    0.458051    0.528726    0.654497    11.00000    0.03655
H3B   5    0.542013    0.690218    0.880705    11.00000    0.03462
H11B  5    0.535112    0.323088    0.477279    11.00000    0.03150
H2A   5    0.616000    1.045742    0.535038    11.00000    0.04300
H2B   5    0.719808    0.984860    0.516885    11.00000    0.04531
H51   5    0.925347    0.518153    0.644678    11.00000    0.04876
H21   5    0.901261    1.068184    0.662987    11.00000    0.04883
HKLF 4
REM  import in P 21/c
REM R1 =  0.0125 for   2471 Fo > 4sig(Fo)  and  0.0132 for all   2550 data
REM    264 parameters refined using      0 restraints
END
WGHT      0.0174      0.8037
REM Highest difference peak  0.527,  deepest hole -0.245,  1-sigma level  0.064
Q1    1   0.6235  0.7494  0.6413  11.00000  0.05    0.53
Q2    1   1.0388  0.8577  0.5939  11.00000  0.05    0.40
Q3    1   0.7582  1.1640  0.7266  11.00000  0.05    0.37
Q4    1   0.6773  1.2230  0.7721  11.00000  0.05    0.35
Q5    1   1.1124  0.7862  0.5489  11.00000  0.05    0.34
Q6    1   0.7738  0.7666  0.7004  11.00000  0.05    0.34
Q7    1   0.7205  1.3514  0.7532  11.00000  0.05    0.34
Q8    1   1.0803  0.6609  0.5741  11.00000  0.05    0.33
Q9    1   0.9939  0.7268  0.6177  11.00000  0.05    0.32
Q10   1   0.7994  1.2981  0.7132  11.00000  0.05    0.31
Q11   1   0.7795  0.7577  0.8050  11.00000  0.05    0.26
Q12   1   0.8332  1.5038  0.6685  11.00000  0.05    0.23
Q13   1   1.0153  0.6197  0.6054  11.00000  0.05    0.23
Q14   1   1.1817  0.9926  0.5608  11.00000  0.05    0.23
Q15   1   0.5674  0.6116  0.6280  11.00000  0.05    0.22
Q16   1   0.8577  0.8351  0.6699  11.00000  0.05    0.22
Q17   1   0.7993  1.5293  0.7213  11.00000  0.05    0.22
Q18   1   1.2439  0.6655  0.4956  11.00000  0.05    0.21
Q19   1   0.9169  0.8626  0.6170  11.00000  0.05    0.18
Q20   1   0.8461  1.1909  0.6960  11.00000  0.05    0.18
Q21   1   0.6438  1.0131  0.7934  11.00000  0.05    0.17
Q22   1   0.6643  0.9174  0.5921  11.00000  0.05    0.17
Q23   1   1.0256  0.4912  0.6193  11.00000  0.05    0.17
Q24   1   0.9371  1.1946  0.6538  11.00000  0.05    0.16
Q25   1   0.9112  0.9467  0.6660  11.00000  0.05    0.16
;
