# Supplementary material for: Poly[[penta­aqua­bis­(μ3-hydrogen squarato)barium] monohydrate]
Source: Acta Crystallogr Sect E Struct Rep Online. 2013 Jun 8;69(Pt 7):m366–7. doi: 10.1107/S1600536813014736 (PMC3772408; doi:10.1107/S1600536813014736)
Supplement: Supplementary file 2 [file e-69-0m366-Isup2.hkl]

#
# h,k,l, Fc-squared, Fo-squared, sigma(Fo-squared) and status flag
#
data_I
_shelx_title ' import in P 21/c'
_shelx_refln_list_code          4
_shelx_F_calc_maximum      266.47
_exptl_crystal_F_000       920.00
_reflns_d_resolution_high  0.8383
 
loop_
 _symmetry_equiv_pos_as_xyz
 'x, y, z'
 '-x, y+1/2, -z+1/2'
 '-x, -y, -z'
 'x, -y-1/2, z-1/2'
 
_cell_length_a    11.1522
_cell_length_b     9.0268
_cell_length_c    14.3025
_cell_angle_alpha  90.000
_cell_angle_beta   94.009
_cell_angle_gamma  90.000
 
_shelx_F_squared_multiplier     1.000
 
loop_
 _refln_index_h
 _refln_index_k
 _refln_index_l
 _refln_F_squared_calc
 _refln_F_squared_meas
 _refln_F_squared_sigma
 _refln_observed_status
   2   0   0    15456.39    16248.72    321.10 o
   3   0   0    21755.34    20889.17    386.56 o
   4   0   0     3583.54     3616.49     58.72 o
   5   0   0    13390.52    13215.79    265.32 o
   6   0   0    23261.34    23513.72    722.69 o
   7   0   0      446.20      461.16     34.74 o
   8   0   0    15242.68    15187.34    361.89 o
   9   0   0    30789.82    31080.10    618.86 o
  10   0   0     2121.78     2213.00     52.76 o
  11   0   0     7147.21     7041.57    149.38 o
  12   0   0     8647.84     8886.38    186.06 o
  13   0   0        5.46       38.21      9.52 o
   1   1   0    11263.82    11022.68    224.00 o
   2   1   0    23572.98    23775.60    562.49 o
   3   1   0     3841.37     3758.38     50.31 o
   4   1   0    32106.16    31257.09    460.30 o
   5   1   0    13089.07    13555.33    179.29 o
   6   1   0     4702.64     4418.49     56.81 o
   7   1   0    21156.34    20909.26    259.58 o
   8   1   0     1358.89     1284.97     23.33 o
   9   1   0     1226.58     1216.73     30.65 o
  10   1   0     5769.24     5631.37     85.55 o
  11   1   0     2649.52     2800.36     46.72 o
  12   1   0     5872.86     5831.87     88.99 o
  13   1   0     9575.20     9485.75    141.40 o
   0   2   0    46713.05    45189.57    752.75 o
   1   2   0     4554.87     4672.28     54.41 o
   2   2   0    13199.91    13377.92    135.12 o
   3   2   0    18550.49    18394.99    198.58 o
   4   2   0     4486.17     4373.80     62.68 o
   5   2   0     7784.25     7543.28     88.37 o
   6   2   0     6520.07     6189.27     73.38 o
   7   2   0      577.01      581.52     10.07 o
   8   2   0    16685.48    16212.27    248.19 o
   9   2   0     8713.96     8652.34    109.89 o
  10   2   0       72.11       78.18      7.15 o
  11   2   0     6960.78     7054.85    105.78 o
  12   2   0     5060.07     5184.03    102.03 o
  13   2   0      203.27      227.59     28.99 o
   1   3   0    26410.25    26724.61    741.34 o
   2   3   0    11035.84    11290.21    114.07 o
   3   3   0     3795.44     4054.36     45.13 o
   4   3   0    21644.38    21274.24    228.02 o
   5   3   0    14150.00    14198.95    165.41 o
   6   3   0     1492.90     1426.87     22.26 o
   7   3   0    18250.27    17663.87    204.98 o
   8   3   0     1762.59     1651.37     23.11 o
   9   3   0     4687.18     4357.09     62.27 o
  10   3   0    10317.11     9907.09    125.47 o
  11   3   0     1420.69     1348.42     26.64 o
  12   3   0     6051.59     6103.49     93.58 o
   0   4   0    32617.16    33110.54    570.98 o
   1   4   0     6103.40     6076.90     61.71 o
   2   4   0    10780.21    11198.74    143.79 o
   3   4   0    20109.47    19783.88    213.05 o
   4   4   0     3610.63     3701.17     42.05 o
   5   4   0     6551.07     6464.85     77.40 o
   6   4   0    50493.68    52281.42    873.25 o
   7   4   0       22.90       32.04      5.10 o
   8   4   0    10343.53    10263.12    121.35 o
   9   4   0     8251.73     7974.31     96.01 o
  10   4   0       75.88       74.54      5.75 o
  11   4   0    10243.62     9941.96    146.50 o
  12   4   0     3516.51     3450.55     56.80 o
   1   5   0    23554.74    24340.55    248.54 o
   2   5   0     8562.25     8363.99     91.67 o
   3   5   0      448.41      433.13      7.08 o
   4   5   0    14894.10    15289.97    166.11 o
   5   5   0     7137.63     6847.02     82.21 o
   6   5   0      751.50      707.25     10.53 o
   7   5   0    16264.46    16081.80    170.28 o
   8   5   0     3892.79     3691.43     46.77 o
   9   5   0     2441.60     2403.95     32.73 o
  10   5   0     7992.66     7834.08    120.83 o
  11   5   0      176.90      194.04     11.37 o
   0   6   0      112.42       90.97      4.33 o
   1   6   0     4889.27     5273.97     55.97 o
   2   6   0     4944.69     4855.49     59.29 o
   3   6   0     9907.57     9846.91    108.09 o
   4   6   0     1593.77     1680.40     21.06 o
   5   6   0     8332.60     8098.79    112.07 o
   6   6   0    11823.26    12009.44    128.24 o
   7   6   0      332.95      342.99      7.36 o
   8   6   0     7478.11     7470.02     90.05 o
   9   6   0     1559.71     1648.88     24.44 o
  10   6   0       92.89       87.49     10.02 o
  11   6   0     5871.23     5824.12    197.33 o
   1   7   0    16880.34    17665.17    227.98 o
   2   7   0     3799.76     3770.14     44.68 o
   3   7   0      393.89      401.92      8.58 o
   4   7   0    11919.87    11868.85    140.31 o
   5   7   0     9162.83     9002.95     97.15 o
   6   7   0     1925.18     1885.22     23.56 o
   7   7   0     9099.29     8941.11    115.50 o
   8   7   0     2122.11     2163.82     34.73 o
   9   7   0     4131.37     4151.89     61.13 o
  10   7   0     7084.04     7117.95    100.15 o
   0   8   0    19823.06    19796.30    346.77 o
   1   8   0      768.01      781.43     13.03 o
   2   8   0     8593.19     8457.97     96.09 o
   3   8   0     6084.71     6192.89     71.71 o
   4   8   0     1692.02     1643.58     23.75 o
   5   8   0     5242.73     5266.29     65.52 o
   6   8   0     4919.36     5017.14     63.14 o
   7   8   0       77.38       83.66      5.37 o
   8   8   0     6438.20     6476.09     98.39 o
   1   9   0     6002.28     6155.90     80.99 o
   2   9   0     5759.90     5593.73     74.12 o
   3   9   0       39.76       34.22      4.75 o
   4   9   0     7071.24     6827.15    107.94 o
   5   9   0     4285.87     4540.43     57.91 o
   6   9   0     1415.54     1420.42     22.15 o
   7   9   0     6444.34     6484.80     90.95 o
   0  10   0    10962.19    10491.18    190.06 o
   1  10   0     1965.83     1910.49     30.35 o
   2  10   0     1884.69     1856.39     29.72 o
   3  10   0     4559.19     4546.07     62.54 o
   4  10   0        7.23       -5.95      6.77 o
 -13   1   1      234.37      247.84     11.69 o
 -12   1   1       69.46       75.99      7.52 o
 -11   1   1       38.83       39.41      5.89 o
 -10   1   1      320.62      309.85     15.09 o
  -9   1   1      645.76      634.16     18.66 o
  -8   1   1       23.36       32.25      2.96 o
  -7   1   1       13.98       16.89      2.54 o
  -6   1   1       87.82       77.75      3.73 o
  -5   1   1       39.76       26.43      2.30 o
  -4   1   1    46195.22    48527.43    861.62 o
  -3   1   1      389.25      368.24      5.83 o
  -2   1   1       15.95       26.97      1.53 o
  -1   1   1        1.39       -1.19      1.19 o
   0   1   1        0.71       -1.03      1.03 o
   1   1   1      182.75      180.83      2.95 o
   2   1   1      168.41      143.53      3.36 o
   3   1   1       82.02       71.55      3.17 o
   4   1   1       39.10       38.50      1.73 o
   5   1   1     7267.75     7851.24     91.33 o
   6   1   1     1118.53     1169.58     17.62 o
   7   1   1       62.93       64.42      3.89 o
   8   1   1      229.13      229.00      7.61 o
   9   1   1        1.66        8.09      4.40 o
  10   1   1       65.39       71.17      6.25 o
  11   1   1       14.97       14.29      5.10 o
  12   1   1       72.55       78.71      7.17 o
  13   1   1      105.61      101.68      8.43 o
 -13   2   1        0.61        7.81      5.86 o
 -12   2   1      977.21      968.52     21.96 o
 -11   2   1       84.02       90.97      7.27 o
 -10   2   1      498.78      496.72     11.20 o
  -9   2   1      153.68      132.31      5.76 o
  -8   2   1      320.54      327.84      8.47 o
  -7   2   1      183.78      195.14      6.07 o
  -6   2   1      350.60      348.98      6.88 o
  -5   2   1       47.00       40.28      7.54 o
  -4   2   1     2119.51     2187.25     34.29 o
  -3   2   1     1327.24     1298.18     13.87 o
  -2   2   1     1336.17     1229.74     13.13 o
  -1   2   1      211.66      204.40      7.42 o
   0   2   1      162.11      186.38      3.03 o
   1   2   1      209.98      227.79      3.34 o
   2   2   1      153.01      174.31      3.34 o
   3   2   1       56.33       44.42      2.73 o
   4   2   1        7.75       13.22      1.62 o
   5   2   1      143.06      149.83      3.32 o
   6   2   1      788.45      888.77     30.84 o
   7   2   1     2601.37     2603.28     38.15 o
   8   2   1        1.07        0.91      2.71 o
   9   2   1      858.06      824.13     17.66 o
  10   2   1     1484.96     1485.47     24.43 o
  11   2   1      523.10      541.56     15.11 o
  12   2   1      557.72      597.53     16.82 o
 -12   3   1      406.56      423.05     14.27 o
 -11   3   1     1546.75     1489.46     34.81 o
 -10   3   1     1262.58     1238.32     20.55 o
  -9   3   1      416.68      399.11      9.16 o
  -8   3   1       12.29       15.86      2.92 o
  -7   3   1      801.48      822.30     20.60 o
  -6   3   1       44.87       41.41      4.02 o
  -5   3   1       20.86       20.20      1.95 o
  -4   3   1      963.61      976.11     18.84 o
  -3   3   1      893.86      948.41     11.57 o
  -2   3   1      343.33      418.63      7.42 o
  -1   3   1     1097.58     1175.10     15.76 o
   0   3   1      172.67      177.83      4.55 o
   1   3   1     1641.41     1685.62     21.29 o
   2   3   1    27940.70    30675.61    575.16 o
   3   3   1       51.61       41.27      2.67 o
   4   3   1     1840.66     1772.25     21.09 o
   5   3   1     1118.59     1109.40     14.39 o
   6   3   1        2.11        9.37      1.85 o
   7   3   1      288.18      283.50      6.97 o
   8   3   1      764.35      746.97     12.84 o
   9   3   1       30.21       27.75      3.91 o
  10   3   1      712.23      690.45     14.07 o
  11   3   1     3278.46     3166.56     52.17 o
  12   3   1      923.79      912.78     21.29 o
 -12   4   1     1077.68     1053.09     23.53 o
 -11   4   1      294.36      293.96     12.06 o
 -10   4   1      580.30      579.99     15.88 o
  -9   4   1     1120.44     1121.60     17.67 o
  -8   4   1      191.97      182.67      8.20 o
  -7   4   1      652.78      664.52     11.41 o
  -6   4   1     2316.39     2366.97     27.43 o
  -5   4   1      136.08      134.10      4.87 o
  -4   4   1      105.11       95.13      3.37 o
  -3   4   1     8434.92     8410.96     91.36 o
  -2   4   1       41.28       35.69      2.46 o
  -1   4   1      467.32      532.25      8.56 o
   0   4   1     2901.53     2988.40     48.39 o
   1   4   1     3483.16     3586.84     42.29 o
   2   4   1       10.55        4.69      1.64 o
   3   4   1     1447.00     1450.26     17.74 o
   4   4   1      503.79      547.12      8.26 o
   5   4   1     1226.58     1241.76     15.95 o
   6   4   1     3578.49     3596.29     41.26 o
   7   4   1     1089.12     1099.55     14.62 o
   8   4   1      398.99      377.74      8.75 o
   9   4   1      574.94      580.12     11.65 o
  10   4   1     1248.67     1179.27     21.68 o
  11   4   1     1925.12     1867.46     29.67 o
  12   4   1     1696.78     1720.02     35.83 o
 -11   5   1       91.92       88.62      5.87 o
 -10   5   1     1830.25     1826.59     26.64 o
  -9   5   1      468.36      459.12     10.35 o
  -8   5   1       61.61       66.72      4.33 o
  -7   5   1     1946.91     1896.83     23.29 o
  -6   5   1     2330.56     2321.38     27.25 o
  -5   5   1      132.63      123.32      5.07 o
  -4   5   1     4369.32     4507.44     49.42 o
  -3   5   1     1970.09     1878.48     24.59 o
  -2   5   1       21.31       23.15      2.36 o
  -1   5   1     2646.87     2803.55     37.40 o
   0   5   1       26.08       22.23      2.24 o
   1   5   1      999.67      990.31     12.21 o
   2   5   1     5478.84     5515.97     61.48 o
   3   5   1      159.26      153.80      4.08 o
   4   5   1     1592.53     1615.75     20.13 o
   5   5   1     2056.13     2065.34     25.10 o
   6   5   1      350.73      363.52      8.03 o
   7   5   1      963.73      983.97     15.35 o
   8   5   1      243.09      230.16      7.28 o
   9   5   1       72.31       84.40      5.14 o
  10   5   1      508.28      535.45     17.69 o
  11   5   1      562.22      591.01     14.99 o
 -11   6   1     2234.28     2205.85     46.52 o
 -10   6   1      160.62      161.21      7.04 o
  -9   6   1      109.72      120.53      5.95 o
  -8   6   1     1694.10     1659.88     23.84 o
  -7   6   1      152.05      168.80      5.71 o
  -6   6   1      904.75      899.30     12.84 o
  -5   6   1     1363.65     1300.69     16.69 o
  -4   6   1       97.99       93.87      4.25 o
  -3   6   1     4781.15     4652.58     57.18 o
  -2   6   1     6872.84     7110.18     85.33 o
  -1   6   1        9.22       10.08      2.14 o
   0   6   1      335.33      305.24      6.41 o
   1   6   1     3373.78     3455.47     45.39 o
   2   6   1       15.14       18.23      2.11 o
   3   6   1     2413.71     2292.90     27.42 o
   4   6   1     2433.21     2408.21     28.89 o
   5   6   1      235.95      226.21      5.84 o
   6   6   1     4627.01     4707.05     53.89 o
   7   6   1        6.33       12.17      2.77 o
   8   6   1     1091.68     1116.56     21.85 o
   9   6   1      951.86      985.70     16.88 o
  10   6   1     1207.54     1185.26     19.79 o
 -10   7   1     1215.17     1229.84     26.34 o
  -9   7   1      780.84      780.35     17.26 o
  -8   7   1       13.81        9.45      4.35 o
  -7   7   1     3200.34     3189.95     41.80 o
  -6   7   1      922.81      919.74     15.33 o
  -5   7   1      836.89      825.68     14.03 o
  -4   7   1     2515.94     2513.30     33.15 o
  -3   7   1     2815.96     2808.85     36.49 o
  -2   7   1      216.39      217.04      6.01 o
  -1   7   1     3319.83     3498.60     47.11 o
   0   7   1        2.20        5.16      2.32 o
   1   7   1     3509.38     3497.08     42.98 o
   2   7   1     5150.49     5118.18     54.97 o
   3   7   1      717.63      685.43     10.58 o
   4   7   1     1557.77     1533.58     19.97 o
   5   7   1       25.64       33.98      3.25 o
   6   7   1     1363.27     1344.54     20.27 o
   7   7   1      496.27      506.44      9.52 o
   8   7   1      698.57      698.06     13.46 o
   9   7   1      641.02      620.54     15.23 o
  -8   8   1     1323.70     1320.82     24.40 o
  -7   8   1       92.59       83.60      5.38 o
  -6   8   1      418.66      412.64      9.95 o
  -5   8   1     3599.40     3603.57     46.56 o
  -4   8   1      209.84      214.46      7.17 o
  -3   8   1     7685.09     7445.54     85.27 o
  -2   8   1      805.55      831.34     14.74 o
  -1   8   1       18.30       23.25      3.19 o
   0   8   1     6343.91     6260.69    122.83 o
   1   8   1     2306.94     2304.66     33.44 o
   2   8   1       25.00       27.34      3.10 o
   3   8   1     3649.15     3616.94     43.67 o
   4   8   1      857.35      841.60     14.45 o
   5   8   1     3024.93     2977.26     39.24 o
   6   8   1     9245.61     9039.06    109.44 o
   7   8   1      162.08      155.45      6.61 o
   8   8   1     1192.11     1201.47     22.60 o
  -7   9   1     4396.37     4480.93     65.19 o
  -6   9   1     2901.01     2880.55     38.92 o
  -5   9   1       84.59       85.03      5.34 o
  -4   9   1     1031.12     1033.55     16.40 o
  -3   9   1      715.82      721.14     15.05 o
  -2   9   1     1145.26     1138.31     20.10 o
  -1   9   1     2449.38     2464.47     36.26 o
   0   9   1      875.28      853.59     16.64 o
   1   9   1     2236.60     2250.38     33.64 o
   2   9   1     5785.24     5992.40     79.04 o
   3   9   1      458.44      441.92     11.62 o
   4   9   1     1811.93     1791.32     28.30 o
   5   9   1     2987.60     2984.89     54.42 o
   6   9   1       65.54       59.56      4.99 o
   7   9   1     1325.94     1313.15     25.68 o
  -4  10   1        8.96        1.50      4.64 o
  -3  10   1     1203.08     1158.42     21.26 o
  -2  10   1     3888.95     3944.97     77.07 o
  -1  10   1       71.57       71.07      6.14 o
   0  10   1     4221.40     4164.45     73.67 o
   1  10   1     1927.24     1962.07     37.65 o
   2  10   1       30.04       38.70      5.30 o
   3  10   1     1452.47     1470.83     25.09 o
   4  10   1     2453.57     2415.24     36.76 o
 -13   0   2    10778.64    10796.91    223.88 o
 -12   0   2      611.85      624.73     23.94 o
 -11   0   2     4424.03     4623.91    101.67 o
 -10   0   2     9186.41     8827.16    191.32 o
  -9   0   2      965.39      969.00     43.67 o
  -8   0   2    49338.13    49192.67   1758.34 o
  -7   0   2     5273.81     5215.10    109.15 o
  -6   0   2     7938.79     7749.91    158.93 o
  -5   0   2    18874.95    19042.04    269.78 o
  -4   0   2    17235.88    17416.52    243.63 o
  -3   0   2     7466.18     7673.09    124.79 o
  -2   0   2    45622.49    46838.59    625.10 o
   0   0   2    23908.30    22490.46    766.71 o
   1   0   2    47676.08    49482.79    853.94 o
   2   0   2      455.87      500.11     11.64 o
   3   0   2    35012.02    32424.21    576.68 o
   4   0   2    40339.69    38149.82   1171.21 o
   5   0   2     1115.40     1137.63     35.80 o
   6   0   2    15186.66    15577.31    353.86 o
   7   0   2    13609.97    13993.14    293.51 o
   8   0   2      392.05      435.20     11.91 o
   9   0   2    13103.69    13290.10    231.02 o
  10   0   2     1078.82     1054.36     30.60 o
  11   0   2     5954.63     5848.57    145.39 o
  12   0   2     8437.46     8450.42    177.89 o
  13   0   2     2592.44     2541.72    106.30 o
 -13   1   2      860.52      889.09     21.43 o
 -12   1   2     9104.72     9025.97    134.25 o
 -11   1   2     2481.17     2522.71     70.41 o
 -10   1   2     3775.61     3763.10     59.51 o
  -9   1   2    18953.64    18788.58    248.23 o
  -8   1   2       97.13      101.65      4.36 o
  -7   1   2    13152.39    12422.12    159.54 o
  -6   1   2    22336.91    22743.35    301.39 o
  -5   1   2      618.60      653.07     10.03 o
  -4   1   2     4980.04     4873.48     87.46 o
  -3   1   2    22842.97    22652.84    417.45 o
  -2   1   2      869.38      848.81     14.80 o
  -1   1   2    13182.35    13362.33    119.96 o
   0   1   2    27136.41    27192.10    643.62 o
   1   1   2     3515.50     3539.71     37.31 o
   2   1   2     9830.34     9362.11    109.10 o
   3   1   2    60055.43    61625.39   1653.81 o
   4   1   2     3936.65     3798.29     56.20 o
   5   1   2    29718.19    29023.10    350.20 o
   6   1   2     4182.28     4028.43     79.13 o
   7   1   2     7556.54     7367.66     89.17 o
   8   1   2    10177.05     9859.39    141.31 o
   9   1   2     1139.38     1228.42     25.88 o
  10   1   2    11078.35    11124.88    161.52 o
  11   1   2     7886.83     7832.05    116.55 o
  12   1   2       87.72       98.21      7.77 o
  13   1   2     4248.97     4309.69    181.04 o
 -13   2   2     4826.50     5038.39    272.22 o
 -12   2   2       35.56       44.50      6.34 o
 -11   2   2     7587.59     7409.75    111.09 o
 -10   2   2     6994.58     6771.03    101.41 o
  -9   2   2        8.42       19.04      8.69 o
  -8   2   2    10649.23    10562.83    142.02 o
  -7   2   2     3732.92     3534.98     57.47 o
  -6   2   2     3936.68     4197.78     50.76 o
  -5   2   2    28558.82    28464.37    374.24 o
  -4   2   2     6079.37     6143.03     62.15 o
  -3   2   2     8262.56     8175.69     86.38 o
  -2   2   2    34227.30    34558.96    409.44 o
  -1   2   2     1715.38     1745.82     21.55 o
   0   2   2    17657.45    17724.67    211.47 o
   1   2   2    18571.70    18983.29    390.99 o
   2   2   2      417.24      415.80      7.71 o
   3   2   2    25755.71    24678.54    363.59 o
   4   2   2    39166.00    37154.12    547.27 o
   5   2   2      320.31      318.14      6.75 o
   6   2   2    24696.11    24397.10    338.13 o
   7   2   2     5916.66     5998.64    103.36 o
   8   2   2      125.62      160.11      6.99 o
   9   2   2    12829.38    12523.57    245.69 o
  10   2   2     8016.35     8069.69    107.42 o
  11   2   2     1391.04     1371.44     32.74 o
  12   2   2     9603.38     9465.37    140.27 o
 -12   3   2     6097.56     6092.64    121.22 o
 -11   3   2     1911.30     1882.18     35.23 o
 -10   3   2     6629.06     6398.33     89.50 o
  -9   3   2    12164.31    11721.00    203.36 o
  -8   3   2     1839.63     1749.77     24.09 o
  -7   3   2     9050.65     8592.08    101.53 o
  -6   3   2    17787.48    18180.42    210.87 o
  -5   3   2      226.09      228.33      7.96 o
  -4   3   2    15553.45    15991.70    168.66 o
  -3   3   2    26985.14    26931.28    441.25 o
  -2   3   2      944.24     1004.42     13.80 o
  -1   3   2    40667.39    40696.73   1073.00 o
   0   3   2     2410.96     2239.09     26.74 o
   1   3   2     5474.78     5544.97     92.72 o
   2   3   2    45354.55    45700.42    769.80 o
   3   3   2    15175.67    15932.73    171.27 o
   4   3   2     5036.82     4912.67     54.59 o
   5   3   2    17039.18    16835.74    182.72 o
   6   3   2      514.80      468.86      7.81 o
   7   3   2     6138.34     6031.43     67.86 o
   8   3   2     9595.90     9201.85    124.99 o
   9   3   2     1467.17     1506.03     30.16 o
  10   3   2     6989.76     6885.09     92.53 o
  11   3   2    11716.04    11486.42    166.80 o
  12   3   2      167.21      168.21      9.69 o
 -12   4   2       77.97      109.21      8.43 o
 -11   4   2     4388.61     4200.88     84.75 o
 -10   4   2    11493.95    10986.66    139.75 o
  -9   4   2        8.26       11.29      3.37 o
  -8   4   2    16812.32    16779.80    195.83 o
  -7   4   2     4991.56     4893.17     55.57 o
  -6   4   2    10715.99    11202.83    118.88 o
  -5   4   2     6260.39     5900.58     64.05 o
  -4   4   2     7997.19     8199.02     87.29 o
  -3   4   2     6721.53     6751.00     80.01 o
  -2   4   2    71008.07    68971.90    823.71 o
  -1   4   2     4540.69     4442.07     78.71 o
   0   4   2     9819.91    10329.00    117.47 o
   1   4   2    13547.47    13688.11    140.50 o
   2   4   2     1371.14     1376.68     16.80 o
   3   4   2    11753.35    11774.97    127.89 o
   4   4   2     4562.11     4511.03     50.62 o
   5   4   2      536.24      553.98     12.25 o
   6   4   2    13651.92    13401.67    146.45 o
   7   4   2    22539.50    23315.92    269.01 o
   8   4   2     2061.04     2146.23     28.64 o
   9   4   2     9920.56     9720.91    115.95 o
  10   4   2     3106.50     3072.47     43.62 o
  11   4   2      836.66      877.76     20.31 o
  12   4   2     4880.72     4950.69     77.91 o
 -11   5   2     1370.73     1349.06     21.72 o
 -10   5   2     3021.35     3047.10     40.67 o
  -9   5   2    10140.86    10157.41    121.37 o
  -8   5   2     1909.23     1904.96     42.93 o
  -7   5   2     3856.68     3657.45     41.38 o
  -6   5   2    24445.54    24982.07    261.59 o
  -5   5   2     2514.85     2617.88     30.06 o
  -4   5   2     9408.26     9439.71    111.57 o
  -3   5   2    15159.43    15729.08    183.65 o
  -2   5   2     1728.27     1770.56     23.60 o
  -1   5   2    28344.76    29630.51    365.73 o
   0   5   2    11578.24    11796.45    182.59 o
   1   5   2      506.27      515.98      9.69 o
   2   5   2    15511.83    15391.92    166.66 o
   3   5   2     6434.49     6120.51     67.87 o
   4   5   2     5148.81     5149.67     57.74 o
   5   5   2    15137.72    15026.43    163.63 o
   6   5   2      741.77      714.33     12.06 o
   7   5   2     1451.69     1387.61     18.65 o
   8   5   2     3039.82     2893.09     57.54 o
   9   5   2     2409.15     2398.71     32.82 o
  10   5   2     4475.10     4452.10     56.97 o
  11   5   2     9201.51     8991.96    116.20 o
 -11   6   2     5624.17     5501.15    210.47 o
 -10   6   2     5454.64     5406.09     77.41 o
  -9   6   2       18.97       27.83      4.15 o
  -8   6   2     4217.45     4439.25     55.61 o
  -7   6   2     4505.13     4505.29     50.59 o
  -6   6   2     1965.58     2084.25     25.16 o
  -5   6   2     9038.51     8879.97     95.29 o
  -4   6   2     3293.72     3252.36     41.25 o
  -3   6   2     5642.68     5734.65     69.64 o
  -2   6   2    26148.31    26517.78    308.81 o
  -1   6   2     3332.87     3466.49     46.00 o
   0   6   2     6635.71     6610.64     77.04 o
   1   6   2     7873.56     7730.36     89.78 o
   2   6   2     1615.60     1756.94     20.55 o
   3   6   2     5639.04     5464.33     61.37 o
   4   6   2     8039.40     8042.61     89.03 o
   5   6   2      239.66      275.02      6.44 o
   6   6   2    14486.90    14338.77    156.32 o
   7   6   2     6800.36     6901.85     77.77 o
   8   6   2      130.06      137.93      7.44 o
   9   6   2     6490.34     6475.14    101.62 o
  10   6   2     6322.68     6220.35     77.30 o
 -10   7   2     1759.54     1812.51     34.51 o
  -9   7   2     9120.38     9206.75    126.45 o
  -8   7   2      699.62      701.00     15.55 o
  -7   7   2     8749.34     8575.73    103.29 o
  -6   7   2     2403.67     2485.15     33.31 o
  -5   7   2      223.52      214.90      9.50 o
  -4   7   2    19675.50    19833.53    232.25 o
  -3   7   2     5767.18     5911.33     72.46 o
  -2   7   2       80.66       92.79      5.38 o
  -1   7   2    18566.29    18786.58    213.48 o
   0   7   2     2606.96     2581.76     32.75 o
   1   7   2     2958.78     2936.94     36.81 o
   2   7   2    18402.46    18655.55    192.27 o
   3   7   2     2580.07     2386.73     31.52 o
   4   7   2     2053.95     2043.15     25.53 o
   5   7   2    18220.29    18036.66    196.18 o
   6   7   2       86.46       96.51      4.62 o
   7   7   2     2801.43     2853.48     35.08 o
   8   7   2    12803.10    12822.74    172.05 o
   9   7   2      199.76      220.80      8.27 o
  -8   8   2     9453.97     9423.30    128.95 o
  -7   8   2     2722.83     2732.69     42.09 o
  -6   8   2     1382.20     1310.41     20.46 o
  -5   8   2     6002.40     5982.77     73.89 o
  -4   8   2     4846.69     4824.27     60.30 o
  -3   8   2     1446.59     1457.65     20.38 o
  -2   8   2    11580.60    11568.80    170.27 o
  -1   8   2      958.51      994.16     15.64 o
   0   8   2     5554.34     5616.24     67.15 o
   1   8   2     9091.33     9150.31    106.83 o
   2   8   2      371.86      375.07     12.05 o
   3   8   2     6740.46     6542.29     79.15 o
   4   8   2     6759.05     6668.27     86.85 o
   5   8   2       22.50       22.87      3.65 o
   6   8   2     4612.54     4680.50     59.05 o
   7   8   2     3085.61     3080.83     41.15 o
   8   8   2      133.82      123.04      7.48 o
  -7   9   2     4112.26     4284.13     62.91 o
  -6   9   2     3691.72     3471.21     46.09 o
  -5   9   2       70.47       69.78      5.16 o
  -4   9   2     3986.61     3931.33     48.02 o
  -3   9   2     5095.05     5063.62     60.22 o
  -2   9   2        0.61        9.42      4.89 o
  -1   9   2     4811.83     4935.68     66.28 o
   0   9   2     6829.62     7047.45     91.86 o
   1   9   2       83.97       90.36      5.99 o
   2   9   2     2556.50     2543.86     37.29 o
   3   9   2     4917.99     4929.90     66.31 o
   4   9   2     1025.49      995.62     18.61 o
   5   9   2    10227.15    10515.63    157.02 o
   6   9   2     1441.39     1520.42     27.24 o
   7   9   2     2300.50     2198.01     95.17 o
  -4  10   2     1543.93     1558.03     26.31 o
  -3  10   2     1132.54     1134.12     20.98 o
  -2  10   2     2863.79     2939.77     43.06 o
  -1  10   2      280.78      275.66     10.19 o
   0  10   2     3196.87     3280.01     47.13 o
   1  10   2     5451.12     5511.54     74.21 o
   2  10   2      517.79      517.24     13.31 o
   3  10   2     3721.87     3649.79     51.69 o
   4  10   2     8890.27     8764.20    130.37 o
 -13   1   3      258.13      250.85     16.05 o
 -12   1   3      562.02      587.73     16.67 o
 -11   1   3       12.79       15.34      5.23 o
 -10   1   3      126.92      121.97      7.42 o
  -9   1   3       64.57       64.33      3.90 o
  -8   1   3      842.85      848.06     14.26 o
  -7   1   3       71.54       70.08      3.56 o
  -6   1   3      155.31      157.11      7.61 o
  -5   1   3       16.33       17.87      1.72 o
  -4   1   3     2252.40     2400.85     38.52 o
  -3   1   3      862.81      901.13     12.65 o
  -2   1   3      126.47      102.38      3.21 o
  -1   1   3      304.44      325.80      4.78 o
   0   1   3      184.13      172.03      4.14 o
   1   1   3       18.47       10.33      2.22 o
   2   1   3       10.39       14.83      1.38 o
   3   1   3       90.83      104.72      3.59 o
   4   1   3        0.21       -1.93      1.93 o
   5   1   3       69.83       77.57      4.01 o
   6   1   3    12013.30    12765.57    181.96 o
   7   1   3      569.78      574.23     16.41 o
   8   1   3      126.59      134.23      5.51 o
   9   1   3      104.02      111.34      5.75 o
  10   1   3        3.82       10.35      4.54 o
  11   1   3       95.87       99.20      7.59 o
  12   1   3       67.47       69.01      7.26 o
 -12   2   3        1.46        8.85      5.49 o
 -11   2   3     1203.11     1139.57     23.61 o
 -10   2   3       73.15       83.11      9.84 o
  -9   2   3      205.71      206.06      7.80 o
  -8   2   3      338.70      351.12      7.84 o
  -7   2   3        8.03       10.74      2.44 o
  -6   2   3      154.83      161.79      4.75 o
  -5   2   3     1284.96     1311.47     14.73 o
  -4   2   3     7048.12     7648.89     83.36 o
  -3   2   3      770.49      753.67      9.86 o
  -2   2   3      236.39      207.32      3.30 o
  -1   2   3       10.99       10.20      1.01 o
   0   2   3      487.72      486.42      8.59 o
   1   2   3     1206.76     1219.35     13.85 o
   2   2   3      666.37      616.15      8.63 o
   3   2   3      396.64      373.46      6.32 o
   4   2   3      750.88      777.88     11.32 o
   5   2   3       93.52      112.39      5.31 o
   6   2   3      825.99      812.11     14.75 o
   7   2   3        8.25       17.26      4.14 o
   8   2   3       78.47       77.37      5.47 o
   9   2   3       28.90       27.27      4.16 o
  10   2   3      301.15      294.13      9.45 o
  11   2   3       20.09       21.13      5.85 o
  12   2   3      153.55      151.93      9.34 o
 -12   3   3      147.33      157.43     12.57 o
 -11   3   3        1.34        6.77      5.08 o
 -10   3   3     2828.05     2679.19     40.83 o
  -9   3   3    10134.74     9720.76    168.38 o
  -8   3   3      343.98      340.23     10.95 o
  -7   3   3      205.97      212.70      5.97 o
  -6   3   3        6.43       13.30      1.96 o
  -5   3   3       36.14       35.29      2.59 o
  -4   3   3      401.38      413.73      7.05 o
  -3   3   3     1086.72     1056.14     13.47 o
  -2   3   3      149.44      139.22      3.96 o
  -1   3   3      878.81      824.57     11.55 o
   0   3   3    63364.75    66687.89   1083.28 o
   1   3   3      493.71      481.67      7.67 o
   2   3   3     1070.02     1156.71     19.11 o
   3   3   3      626.73      711.47      9.80 o
   4   3   3      494.47      524.81      8.03 o
   5   3   3      146.81      127.73      4.28 o
   6   3   3      146.37      149.16      5.31 o
   7   3   3       61.87       57.52      3.25 o
   8   3   3     1800.28     1826.14     27.49 o
   9   3   3      262.27      247.95     10.28 o
  10   3   3       16.69       19.20      4.49 o
  11   3   3      208.23      217.25     10.35 o
  12   3   3      556.56      538.48     16.28 o
 -12   4   3      157.02      146.41      9.23 o
 -11   4   3     1174.61     1115.36     25.65 o
 -10   4   3       65.03       64.01      4.92 o
  -9   4   3     1065.15     1021.50     16.55 o
  -8   4   3      130.71      138.25      7.08 o
  -7   4   3      864.18      868.34     12.53 o
  -6   4   3        0.68        3.41      2.47 o
  -5   4   3      789.29      785.29     10.72 o
  -4   4   3      262.76      239.32      4.66 o
  -3   4   3       61.75       82.08      5.02 o
  -2   4   3     8043.76     8587.79    101.62 o
  -1   4   3       53.85       64.16      2.93 o
   0   4   3      256.16      251.60      5.26 o
   1   4   3      289.84      255.60      7.34 o
   2   4   3      285.82      302.39      5.40 o
   3   4   3     2860.89     2916.58     33.50 o
   4   4   3     8281.15     8409.85     92.22 o
   5   4   3      430.14      465.35     11.93 o
   6   4   3      537.13      536.24      9.00 o
   7   4   3     1813.09     1755.63     22.49 o
   8   4   3       29.58       39.71      4.40 o
   9   4   3       72.82       83.55      7.01 o
  10   4   3     1093.29     1105.79     20.49 o
  11   4   3      232.21      219.79      9.43 o
 -11   5   3      423.71      410.75     12.82 o
 -10   5   3      169.03      179.76      7.71 o
  -9   5   3     1757.70     1732.20     25.06 o
  -8   5   3     1271.47     1267.01     19.12 o
  -7   5   3        8.47       11.86      2.55 o
  -6   5   3     1587.56     1597.64     19.75 o
  -5   5   3      372.58      365.12      6.54 o
  -4   5   3       95.70       96.76      4.09 o
  -3   5   3     1616.12     1662.96     22.42 o
  -2   5   3        1.52        4.96      2.06 o
  -1   5   3     2406.76     2535.55     39.11 o
   0   5   3     1150.84     1133.89     17.22 o
   1   5   3      537.46      540.03      7.69 o
   2   5   3      628.64      631.37      9.21 o
   3   5   3     1346.93     1337.58     16.97 o
   4   5   3       93.39       96.82      3.68 o
   5   5   3      627.59      606.00      9.78 o
   6   5   3       10.88       17.36      3.82 o
   7   5   3      255.42      265.05      6.72 o
   8   5   3      794.32      795.17     16.17 o
   9   5   3      492.74      513.87     13.03 o
  10   5   3      116.60      104.67      7.04 o
  11   5   3     1023.67     1007.36     22.60 o
 -10   6   3     3225.95     3147.99     48.46 o
  -9   6   3      387.58      403.35     14.69 o
  -8   6   3       74.04       93.02      4.99 o
  -7   6   3     1731.97     1700.74     21.51 o
  -6   6   3      336.68      354.27      6.94 o
  -5   6   3     5569.48     5606.16     68.55 o
  -4   6   3     1182.80     1152.84     17.25 o
  -3   6   3      283.29      287.39      7.00 o
  -2   6   3      879.76      806.59     12.99 o
  -1   6   3      543.95      597.64     14.01 o
   0   6   3      229.56      232.95      5.84 o
   1   6   3      188.62      170.97      5.24 o
   2   6   3     2938.81     3128.81     34.60 o
   3   6   3     1513.31     1513.26     19.24 o
   4   6   3     1682.66     1625.67     20.75 o
   5   6   3        9.22       14.78      2.89 o
   6   6   3      260.78      261.72      6.74 o
   7   6   3     2501.63     2502.15     31.09 o
   8   6   3       37.84       36.21      4.26 o
   9   6   3      990.15      962.77     19.30 o
  10   6   3      516.02      518.58     12.37 o
  -9   7   3     3174.87     3230.01     49.14 o
  -8   7   3      338.30      363.31     11.20 o
  -7   7   3      923.46      894.13     15.48 o
  -6   7   3     2318.74     2401.17     32.53 o
  -5   7   3     1343.16     1293.62     19.56 o
  -4   7   3        7.34        8.40      3.54 o
  -3   7   3     4899.78     4902.63     60.66 o
  -2   7   3      194.91      195.68      5.96 o
  -1   7   3      741.16      760.82     12.51 o
   0   7   3     2050.91     2020.56     26.55 o
   1   7   3       15.70       16.36      2.82 o
   2   7   3     3463.56     3513.06     38.99 o
   3   7   3     2236.68     2153.40     25.30 o
   4   7   3      860.91      811.73     16.88 o
   5   7   3      356.81      359.37      7.81 o
   6   7   3     8328.85     8397.05     97.99 o
   7   7   3      242.92      256.54      7.39 o
   8   7   3     2341.20     2316.26     33.26 o
   9   7   3      777.00      774.51     14.97 o
  -8   8   3     3037.30     3056.53     47.03 o
  -7   8   3     1558.46     1570.71     27.14 o
  -6   8   3      207.62      223.18      7.99 o
  -5   8   3     7798.71     7607.80     93.06 o
  -4   8   3      435.14      470.23     10.90 o
  -3   8   3      832.15      813.19     15.25 o
  -2   8   3     5284.68     5244.87     82.60 o
  -1   8   3      327.49      349.45      8.40 o
   0   8   3      145.01      140.89      5.61 o
   1   8   3     2436.77     2432.34     36.38 o
   2   8   3       25.80       32.50      5.36 o
   3   8   3     1370.52     1325.77     19.52 o
   4   8   3     8832.14     8726.23    102.64 o
   5   8   3      162.46      155.34      6.28 o
   6   8   3      839.75      833.84     14.95 o
   7   8   3     2089.35     2096.31     29.95 o
   8   8   3      330.31      337.47     11.50 o
  -7   9   3      740.30      800.53     26.58 o
  -6   9   3     2893.15     2894.28     39.37 o
  -5   9   3     1274.15     1264.04     20.45 o
  -4   9   3      765.93      817.08     14.13 o
  -3   9   3     2616.17     2567.46     37.64 o
  -2   9   3       84.15       94.63      5.30 o
  -1   9   3     2042.65     2125.40     32.27 o
   0   9   3     1359.40     1274.60     33.66 o
   1   9   3      193.83      198.21      8.12 o
   2   9   3     1112.30     1100.12     19.68 o
   3   9   3     3990.44     3912.43     54.06 o
   4   9   3       62.79       64.68      5.60 o
   5   9   3     2942.45     2914.76     42.24 o
   6   9   3     2398.87     2473.42     39.90 o
  -4  10   3     6698.61     6724.51     89.14 o
  -3  10   3        7.17        7.96      4.63 o
  -2  10   3     1224.58     1251.90     22.46 o
  -1  10   3     2505.06     2469.83     37.28 o
   0  10   3       79.94       78.75      6.43 o
   1  10   3     3190.72     3093.39     44.91 o
   2  10   3      506.58      505.43     13.05 o
   3  10   3      728.65      750.62     16.23 o
   4  10   3     2756.36     2697.56     69.57 o
 -13   0   4     3863.04     3800.86    111.53 o
 -12   0   4     8426.16     8298.84    175.40 o
 -11   0   4       20.08       54.07     36.57 o
 -10   0   4     6878.96     7134.75    150.42 o
  -9   0   4     4133.10     4249.48     92.91 o
  -8   0   4    18260.91    18942.96    597.54 o
  -7   0   4     4688.92     4370.96     95.70 o
  -6   0   4     6229.34     6409.37    114.73 o
  -5   0   4    12216.45    12039.71    241.25 o
  -4   0   4    33026.16    33869.05    646.90 o
  -3   0   4      911.49      940.19     16.18 o
  -2   0   4    16896.70    16922.55    250.92 o
  -1   0   4    12352.52    12610.28    184.67 o
   0   0   4      212.92      253.28      7.52 o
   1   0   4    66801.99    69857.36   3256.35 o
   2   0   4    52217.94    54865.14   1954.64 o
   3   0   4     2583.90     2453.42     89.85 o
   4   0   4    30871.85    29295.72    574.82 o
   5   0   4    13423.57    12993.50    233.57 o
   6   0   4      310.96      334.57     11.34 o
   7   0   4    12718.70    12909.11    233.69 o
   8   0   4     4418.11     4471.05    165.63 o
   9   0   4     4133.70     4266.03    105.88 o
  10   0   4    12187.65    11949.06    244.16 o
  11   0   4     1101.08     1153.39     47.77 o
  12   0   4     1271.35     1281.69     37.31 o
 -13   1   4      702.32      736.59     33.54 o
 -12   1   4     5829.85     5743.12     95.32 o
 -11   1   4    12152.38    11837.87    173.02 o
 -10   1   4      635.28      624.52     15.52 o
  -9   1   4     5848.97     5659.51     73.55 o
  -8   1   4    19107.74    19420.17    241.00 o
  -7   1   4      974.32     1047.31     17.28 o
  -6   1   4    15134.30    15283.65    165.80 o
  -5   1   4    15558.20    15566.11    167.27 o
  -4   1   4     7392.52     7539.65     84.51 o
  -3   1   4    54985.80    52708.42    877.09 o
  -2   1   4     9597.56     9485.22    105.60 o
  -1   1   4     4622.32     4497.75     47.10 o
   0   1   4    12999.93    12963.57    162.81 o
   1   1   4    60373.73    61550.85   1520.46 o
   2   1   4     6788.14     6534.62     73.13 o
   3   1   4    32850.07    32450.16    553.21 o
   4   1   4       34.87       49.81      5.13 o
   5   1   4     9754.05     9512.84    204.39 o
   6   1   4    14899.80    14984.12    190.37 o
   7   1   4     1729.25     1760.37     26.00 o
   8   1   4    11797.54    11819.14    146.47 o
   9   1   4    11816.04    11789.35    161.21 o
  10   1   4      207.96      231.89      8.73 o
  11   1   4     9403.96     9501.57    140.24 o
  12   1   4     5030.13     5120.68     80.15 o
 -12   2   4     4792.94     4665.77     75.46 o
 -11   2   4      150.20      146.73      9.16 o
 -10   2   4    13222.73    12970.30    187.63 o
  -9   2   4     3458.40     3374.45     48.98 o
  -8   2   4     5294.08     5364.39     65.22 o
  -7   2   4    17729.22    17147.39    209.59 o
  -6   2   4     4360.97     4204.02     65.50 o
  -5   2   4    10464.87    10642.87    115.69 o
  -4   2   4    67804.55    68591.82    736.03 o
  -3   2   4     3543.79     3655.63     61.72 o
  -2   2   4    13000.78    13306.83    147.57 o
  -1   2   4    14622.91    14334.27    177.30 o
   0   2   4       17.99        7.69      1.87 o
   1   2   4    31190.95    30268.55    436.28 o
   2   2   4    39957.43    39022.08    638.54 o
   3   2   4      622.60      579.06      9.12 o
   4   2   4    26309.74    26031.63    431.97 o
   5   2   4    12332.87    12215.85    160.91 o
   6   2   4      572.13      582.76     21.62 o
   7   2   4    15781.83    15066.08    264.38 o
   8   2   4    10006.77     9997.36    124.69 o
   9   2   4     2989.01     2984.72     45.05 o
  10   2   4     9090.96     9037.23    119.94 o
  11   2   4      802.64      790.17     18.86 o
  12   2   4     2433.92     2505.97     52.74 o
 -12   3   4     6059.96     6176.79    141.38 o
 -11   3   4    12596.32    12143.41    177.05 o
 -10   3   4      116.05      128.45      6.58 o
  -9   3   4    10452.50    10420.45    122.89 o
  -8   3   4     7207.97     7173.22     85.63 o
  -7   3   4       37.47       39.75      3.18 o
  -6   3   4    12599.31    12696.87    137.88 o
  -5   3   4    16094.32    16320.57    176.50 o
  -4   3   4     1234.40     1200.91     15.13 o
  -3   3   4    32328.29    32089.52    344.73 o
  -2   3   4     9823.73    10178.65    119.07 o
  -1   3   4     5288.67     5654.63     80.27 o
   0   3   4    27238.17    27034.95    420.50 o
   1   3   4    12859.37    13284.40    243.54 o
   2   3   4     7322.57     7202.25     83.41 o
   3   3   4    27240.80    26907.56    306.18 o
   4   3   4      381.33      381.95     11.73 o
   5   3   4     6729.36     6470.03     77.52 o
   6   3   4    12570.66    12819.66    207.30 o
   7   3   4      627.41      680.70     13.88 o
   8   3   4    11881.95    11698.60    164.66 o
   9   3   4     9713.50     9480.73    130.79 o
  10   3   4       22.06       29.58      4.79 o
  11   3   4     4459.86     4570.88     71.35 o
  12   3   4     3143.28     3206.17     64.90 o
 -12   4   4     4341.92     4235.26     68.57 o
 -11   4   4      528.35      543.43     14.30 o
 -10   4   4    11559.65    11378.45    163.56 o
  -9   4   4     1566.07     1567.62     22.87 o
  -8   4   4     1751.73     1818.66     25.20 o
  -7   4   4    12418.16    12295.95    134.73 o
  -6   4   4     4785.34     4777.75     54.05 o
  -5   4   4     8451.79     8727.68     95.93 o
  -4   4   4      598.23      426.62      6.74 o
  -3   4   4     1354.08     1409.79     19.18 o
  -2   4   4     8491.41     8664.09    102.59 o
  -1   4   4    14833.29    14935.77    259.02 o
   0   4   4      132.13      124.72      4.53 o
   1   4   4    18049.17    18339.77    207.08 o
   2   4   4    21146.16    21278.30    263.42 o
   3   4   4     1966.34     1977.94     23.65 o
   4   4   4    16474.52    16324.02    176.73 o
   5   4   4     4312.98     4356.30     49.54 o
   6   4   4      898.36      923.49     15.89 o
   7   4   4    14290.89    13986.82    153.19 o
   8   4   4      238.14      227.18      8.22 o
   9   4   4     5665.88     5608.94    103.81 o
  10   4   4     9901.97     9566.57    148.60 o
  11   4   4      413.32      432.61     13.42 o
 -11   5   4     6842.25     6695.02     95.33 o
 -10   5   4      126.57      130.01      6.31 o
  -9   5   4    12946.28    12929.60    152.07 o
  -8   5   4     6057.06     6249.20     75.90 o
  -7   5   4       73.22       81.04      3.86 o
  -6   5   4     4961.44     5117.87     57.83 o
  -5   5   4    12529.63    12918.89    137.03 o
  -4   5   4       26.65       29.14      3.61 o
  -3   5   4    23290.43    24609.94    286.27 o
  -2   5   4     5596.99     5398.97     70.71 o
  -1   5   4     2303.55     2289.41     37.01 o
   0   5   4    19506.71    19866.66    223.94 o
   1   5   4     4576.86     4533.81     48.39 o
   2   5   4     5038.90     5107.42     79.43 o
   3   5   4    16151.96    15910.31    172.48 o
   4   5   4      571.17      558.56      9.06 o
   5   5   4     8895.36     8630.02    100.00 o
   6   5   4     9862.00     9323.07    103.40 o
   7   5   4      878.51      932.94     15.75 o
   8   5   4     8481.36     8546.86     96.05 o
   9   5   4     5487.97     5469.97     81.84 o
  10   5   4      224.46      226.58     11.29 o
  11   5   4     4979.64     4960.11     70.46 o
 -10   6   4     9639.61     9630.54    131.42 o
  -9   6   4     2246.23     2244.34     36.09 o
  -8   6   4      805.19      893.84     17.80 o
  -7   6   4    15796.31    15527.57    189.51 o
  -6   6   4     3447.96     3533.70     45.11 o
  -5   6   4     2395.46     2518.30     33.19 o
  -4   6   4    14417.57    14117.19    165.99 o
  -3   6   4      169.02      188.12      5.91 o
  -2   6   4     8657.55     8787.38    104.81 o
  -1   6   4    13496.83    13407.95    153.30 o
   0   6   4      791.96      885.36     13.45 o
   1   6   4     6820.89     6584.43     77.30 o
   2   6   4    47711.81    48744.04    496.91 o
   3   6   4      891.95      936.22     13.25 o
   4   6   4    12987.91    12957.91    167.12 o
   5   6   4     5824.07     5903.55     66.53 o
   6   6   4      691.01      750.21     16.55 o
   7   6   4     7886.03     7956.53     89.64 o
   8   6   4     3715.42     3657.21     49.01 o
   9   6   4     3938.74     3894.02     52.39 o
  10   6   4     6656.63     6582.77     93.83 o
  -9   7   4     6157.13     5970.01     84.88 o
  -8   7   4     4222.01     4308.45     62.81 o
  -7   7   4      432.22      399.47     11.35 o
  -6   7   4     7256.00     7087.63     86.41 o
  -5   7   4     7387.95     7351.61     89.34 o
  -4   7   4      756.25      761.08     13.40 o
  -3   7   4    11349.91    11244.77    148.48 o
  -2   7   4     1533.82     1591.15     24.28 o
  -1   7   4     1208.74     1220.12     17.87 o
   0   7   4    17286.82    16949.65    215.80 o
   1   7   4     1505.26     1407.33     23.64 o
   2   7   4     4744.10     4736.66     51.50 o
   3   7   4    10626.62    10526.01    110.14 o
   4   7   4     1139.10     1124.27     15.88 o
   5   7   4     4058.77     4080.36     47.75 o
   6   7   4     7109.28     7135.93     80.49 o
   7   7   4       69.85       82.43      6.93 o
   8   7   4     4350.13     4297.16     56.87 o
   9   7   4     6976.35     6971.16     88.78 o
  -8   8   4     2183.70     2188.21     35.79 o
  -7   8   4     5696.42     5744.26     81.08 o
  -6   8   4     1077.26     1059.62     17.75 o
  -5   8   4     2413.31     2397.19     33.01 o
  -4   8   4    13761.37    13876.64    164.94 o
  -3   8   4      246.48      255.15     15.14 o
  -2   8   4     3498.49     3519.31     44.29 o
  -1   8   4     9175.39     9084.34    106.47 o
   0   8   4       86.48       81.00      4.57 o
   1   8   4     9723.79     9581.78    111.85 o
   2   8   4     3511.66     3703.73     46.28 o
   3   8   4      158.84      151.46      6.03 o
   4   8   4     3981.18     3918.56     48.90 o
   5   8   4     3984.62     3915.22     46.37 o
   6   8   4      807.77      819.08     13.59 o
   7   8   4     5058.25     5065.41     64.27 o
   8   8   4     4092.24     4057.89     79.14 o
  -6   9   4     4169.92     4265.65     55.19 o
  -5   9   4     4280.03     4277.38     59.51 o
  -4   9   4      743.48      754.43     13.63 o
  -3   9   4     6578.52     6250.53     82.33 o
  -2   9   4     1297.69     1331.99     20.37 o
  -1   9   4      637.46      655.18     12.63 o
   0   9   4     4657.90     4754.35     58.82 o
   1   9   4     3715.48     3659.54     51.02 o
   2   9   4     2305.56     2367.47     35.35 o
   3   9   4     8172.16     8086.80    147.45 o
   4   9   4      253.07      272.98      9.42 o
   5   9   4     3637.60     3672.47     51.55 o
   6   9   4     4554.22     4699.50     75.04 o
  -4  10   4    13176.70    13970.12    239.51 o
  -3  10   4       84.88       82.72      6.56 o
  -2  10   4     6674.42     6940.29     91.70 o
  -1  10   4     4003.83     4018.05     56.19 o
   0  10   4      250.33      267.14     10.01 o
   1  10   4     2260.46     2273.75     35.04 o
   2  10   4     2139.35     2226.25     34.43 o
   3  10   4      591.49      589.62     14.64 o
 -12   1   5      356.86      382.89     13.77 o
 -11   1   5        2.72       12.44      5.18 o
 -10   1   5        0.11        5.68      4.41 o
  -9   1   5        6.35        8.14      2.96 o
  -8   1   5       79.47       85.95      4.51 o
  -7   1   5      429.46      449.12     10.64 o
  -6   1   5        5.82        8.94      1.83 o
  -5   1   5      174.12      184.09      7.33 o
  -4   1   5        3.54       -1.61      1.61 o
  -3   1   5     1400.29     1434.45     21.33 o
  -2   1   5    35363.51    38557.71    426.20 o
  -1   1   5      149.83      153.84      4.16 o
   0   1   5        2.86       -1.44      1.44 o
   1   1   5      410.44      446.41     10.80 o
   2   1   5        4.22       -1.24      1.24 o
   3   1   5      155.89      142.37      4.42 o
   4   1   5       29.46       32.36      4.78 o
   5   1   5       74.90       77.27      3.81 o
   6   1   5      604.71      633.24     11.73 o
   7   1   5     3212.89     3300.88     45.51 o
   8   1   5      240.59      268.23      8.54 o
   9   1   5       20.83       22.78      3.70 o
  10   1   5        1.64        8.02      4.03 o
  11   1   5        1.62        2.03      5.19 o
  12   1   5      148.93      154.13      9.39 o
 -12   2   5      248.97      242.92     11.95 o
 -11   2   5       11.55       17.43      5.40 o
 -10   2   5       16.90        9.29      4.78 o
  -9   2   5       42.65       47.63      4.35 o
  -8   2   5     1000.21      977.67     15.28 o
  -7   2   5      156.12      204.98      7.09 o
  -6   2   5      134.34      111.60      4.33 o
  -5   2   5        1.88       -1.71      1.71 o
  -4   2   5      167.79      186.92      4.40 o
  -3   2   5     1396.53     1430.78     17.67 o
  -2   2   5     1159.63     1262.04     17.99 o
  -1   2   5       18.52       10.34      4.03 o
   0   2   5       31.20       24.08      2.06 o
   1   2   5     1591.20     1715.95     27.79 o
   2   2   5     1489.94     1489.49     17.15 o
   3   2   5      112.55       94.13      4.46 o
   4   2   5        9.77       12.07      2.38 o
   5   2   5      694.55      678.65     16.48 o
   6   2   5      109.79      113.13      5.04 o
   7   2   5      880.01      882.53     16.94 o
   8   2   5     1641.65     1718.71     31.17 o
   9   2   5      791.48      787.89     16.28 o
  10   2   5      361.91      364.18     12.39 o
  11   2   5       28.85       35.05      6.01 o
  12   2   5      943.47      869.72     20.98 o
 -12   3   5      362.43      365.89     13.82 o
 -11   3   5     1526.00     1506.73     29.20 o
 -10   3   5       62.41       65.49      4.83 o
  -9   3   5      492.78      483.17     16.14 o
  -8   3   5    10912.70    10738.39    126.09 o
  -7   3   5       26.03       26.16      3.40 o
  -6   3   5      794.65      724.34     10.64 o
  -5   3   5      849.68      862.39     11.84 o
  -4   3   5      134.96      127.33      3.74 o
  -3   3   5     1010.97      962.14     12.41 o
  -2   3   5     1510.49     1517.49     18.79 o
  -1   3   5      288.86      280.95      6.47 o
   0   3   5      683.58      787.61     10.54 o
   1   3   5     3699.63     3971.25     48.63 o
   2   3   5        7.07        3.23      1.76 o
   3   3   5      244.78      214.07      7.83 o
   4   3   5    15147.90    15543.81    183.61 o
   5   3   5       36.61       41.64      3.46 o
   6   3   5      241.12      246.99      7.44 o
   7   3   5      219.68      212.22      7.01 o
   8   3   5        0.83       -0.71      3.67 o
   9   3   5      602.13      582.24     13.86 o
  10   3   5        1.41        3.67      4.38 o
  11   3   5      142.01      142.99     11.42 o
 -11   4   5      143.51      144.62      8.19 o
 -10   4   5      147.80      149.24      6.58 o
  -9   4   5      562.74      593.53     11.94 o
  -8   4   5      700.60      706.08     12.54 o
  -7   4   5       57.67       61.91      3.40 o
  -6   4   5     2864.67     2906.61     34.24 o
  -5   4   5      111.81      130.17      4.14 o
  -4   4   5       29.94       43.65      2.68 o
  -3   4   5      533.45      572.05      9.94 o
  -2   4   5      350.23      332.63      7.49 o
  -1   4   5        5.95        8.63      3.07 o
   0   4   5     1114.42     1157.22     14.32 o
   1   4   5      351.02      359.35      6.02 o
   2   4   5     1331.92     1379.28     18.85 o
   3   4   5        1.17        4.43      1.87 o
   4   4   5      615.89      618.15      9.55 o
   5   4   5     1062.57     1030.37     14.27 o
   6   4   5      474.80      449.87      9.11 o
   7   4   5      180.16      202.83      7.38 o
   8   4   5       51.81       67.76      4.56 o
   9   4   5      732.74      712.30     15.97 o
  10   4   5      554.68      564.67     14.64 o
  11   4   5      793.23      800.15     17.57 o
 -11   5   5      781.86      803.56     25.50 o
 -10   5   5      330.14      336.82      9.56 o
  -9   5   5      342.54      327.23      8.99 o
  -8   5   5       49.81       51.70      4.17 o
  -7   5   5      143.68      142.11      4.98 o
  -6   5   5      722.40      716.25     11.03 o
  -5   5   5     2038.26     2072.95     25.16 o
  -4   5   5      118.52      130.70      5.67 o
  -3   5   5     1988.82     2098.87     27.79 o
  -2   5   5      992.30      937.82     14.27 o
  -1   5   5        1.60        2.15      2.52 o
   0   5   5     1158.28     1216.96     16.73 o
   1   5   5      381.73      372.65      6.24 o
   2   5   5       65.92       70.14      3.18 o
   3   5   5     2193.82     2142.35     25.94 o
   4   5   5        3.14        7.12      2.24 o
   5   5   5      297.95      285.44      6.56 o
   6   5   5     1683.35     1671.73     21.79 o
   7   5   5      858.59      853.57     13.46 o
   8   5   5      645.06      651.67     12.69 o
   9   5   5      585.97      614.03     17.71 o
  10   5   5      218.38      216.17      9.74 o
 -10   6   5     1002.56     1005.52     20.72 o
  -9   6   5      595.09      649.83     22.72 o
  -8   6   5      102.49      100.30      6.46 o
  -7   6   5     1892.85     1883.82     27.59 o
  -6   6   5     2368.38     2314.77     32.34 o
  -5   6   5       59.12       69.44      4.32 o
  -4   6   5     2358.95     2364.09     31.43 o
  -3   6   5       54.70       62.43      3.95 o
  -2   6   5     1109.28     1123.07     19.56 o
  -1   6   5      853.44      906.60     13.86 o
   0   6   5       35.77       39.82      3.13 o
   1   6   5     2272.51     2281.38     29.30 o
   2   6   5     6760.36     6831.49     72.22 o
   3   6   5      319.84      325.53      7.14 o
   4   6   5      746.33      761.90     11.75 o
   5   6   5      769.72      782.52     15.46 o
   6   6   5      402.48      415.16      8.66 o
   7   6   5     1347.53     1364.83     19.24 o
   8   6   5      239.80      247.65      7.60 o
   9   6   5        6.68        9.43      5.11 o
  10   6   5     1133.08     1141.87     41.97 o
  -9   7   5       10.05        7.88      4.95 o
  -8   7   5     1078.38     1087.19     21.03 o
  -7   7   5      236.24      235.24      8.27 o
  -6   7   5     2893.95     2835.62     42.67 o
  -5   7   5     2100.58     2083.16     28.94 o
  -4   7   5      299.05      299.15      8.18 o
  -3   7   5      364.58      377.05      9.00 o
  -2   7   5    25170.58    24955.54    341.50 o
  -1   7   5       12.23       19.63      3.16 o
   0   7   5     4396.20     4526.23     56.80 o
   1   7   5     1084.52     1074.09     16.28 o
   2   7   5       54.72       54.32      3.02 o
   3   7   5     1281.50     1296.13     16.81 o
   4   7   5      122.95      130.79      5.71 o
   5   7   5      513.72      521.69      9.82 o
   6   7   5     2292.28     2297.65     29.24 o
   7   7   5     7922.42     7782.47     87.96 o
   8   7   5     1965.11     1914.18     28.82 o
   9   7   5     2261.54     2287.51     54.60 o
  -8   8   5        0.10       -1.40      4.68 o
  -7   8   5      826.75      850.20     17.95 o
  -6   8   5     3508.96     3521.98     46.21 o
  -5   8   5        1.42        2.75      3.54 o
  -4   8   5     5446.87     5319.42     66.72 o
  -3   8   5       25.83       25.02      4.19 o
  -2   8   5     2131.08     2164.45     29.26 o
  -1   8   5      566.10      605.93     11.67 o
   0   8   5     1980.40     2003.34     35.31 o
   1   8   5     1275.26     1273.58     19.13 o
   2   8   5     2025.48     2032.72     33.82 o
   3   8   5      153.67      152.61      6.15 o
   4   8   5     1018.61     1003.46     16.35 o
   5   8   5     1341.25     1348.88     23.12 o
   6   8   5       24.78       25.97      3.79 o
   7   8   5      236.21      251.43      7.99 o
  -6   9   5      956.54      958.58     17.31 o
  -5   9   5     1703.41     1654.58     25.23 o
  -4   9   5        8.07        9.53      4.35 o
  -3   9   5     3493.53     3475.24     44.63 o
  -2   9   5     5492.71     5381.40     65.89 o
  -1   9   5      267.88      267.91      8.28 o
   0   9   5     1076.86     1104.12     17.88 o
   1   9   5     2276.19     2257.31     30.84 o
   2   9   5      555.83      533.31     13.57 o
   3   9   5     1955.18     1938.92     32.98 o
   4   9   5      307.92      281.12      9.88 o
   5   9   5      707.73      733.41     15.72 o
  -3  10   5      371.72      343.71     12.53 o
  -2  10   5      253.03      245.72      9.85 o
  -1  10   5     4369.26     4469.71     61.75 o
   0  10   5      622.26      590.53     14.29 o
   1  10   5     2555.90     2569.57     38.76 o
   2  10   5     3319.43     3397.31     48.86 o
 -12   0   6     7344.10     7493.34    159.48 o
 -11   0   6      161.90      176.76     12.99 o
 -10   0   6     1313.90     1468.73     39.27 o
  -9   0   6    18225.84    18167.80    469.47 o
  -8   0   6     4308.30     4506.81     75.17 o
  -7   0   6     7699.56     7869.86    162.15 o
  -6   0   6      313.24      233.91      8.24 o
  -5   0   6       86.54       79.54      7.34 o
  -4   0   6    11555.55    11958.83    178.62 o
  -3   0   6    13560.69    13771.60    204.83 o
  -2   0   6      731.22      742.72     15.28 o
  -1   0   6    38565.99    38723.87    607.17 o
   0   0   6    38330.79    36339.99    807.81 o
   1   0   6     1864.68     1757.20     38.65 o
   2   0   6    29314.04    28558.98    508.37 o
   3   0   6     1451.22     1842.57     67.79 o
   4   0   6      126.06      215.21     22.89 o
   5   0   6    11333.44    10715.52    262.32 o
   6   0   6     2077.10     2114.82     43.02 o
   7   0   6     6794.46     6935.78    128.53 o
   8   0   6    17067.50    17150.80    584.40 o
   9   0   6      216.16      239.03     11.44 o
  10   0   6     3953.66     4142.15    154.17 o
  11   0   6     7968.78     8019.16    169.30 o
  12   0   6      747.27      758.99     27.71 o
 -12   1   6       12.62       20.57      5.78 o
 -11   1   6    11418.42    11400.56    166.79 o
 -10   1   6     4489.37     4547.99     70.60 o
  -9   1   6      351.94      356.61      8.93 o
  -8   1   6    10181.94    10207.46    128.77 o
  -7   1   6    10500.99    10750.54    132.67 o
  -6   1   6      656.78      642.47     18.70 o
  -5   1   6    31741.77    32561.63    359.34 o
  -4   1   6     5436.10     5255.59     59.77 o
  -3   1   6     4007.64     4089.89     66.65 o
  -2   1   6    35502.41    35451.73    438.96 o
  -1   1   6     9373.82     9671.64    102.79 o
   0   1   6    13064.16    12932.28    162.74 o
   1   1   6    41302.39    41831.77    719.22 o
   2   1   6        7.07       22.11      5.91 o
   3   1   6    15340.25    14759.56    248.95 o
   4   1   6    39526.18    39236.62   1002.49 o
   5   1   6      664.13      801.22     14.60 o
   6   1   6    17052.52    17115.18    217.60 o
   7   1   6     9411.01     9587.72    124.37 o
   8   1   6      904.44      915.12     16.37 o
   9   1   6     6977.65     7112.09    107.76 o
  10   1   6     4654.44     4845.27     70.37 o
  11   1   6      859.36      863.89     20.28 o
  12   1   6     7270.79     7493.42    190.70 o
 -12   2   6    13235.76    13213.08    193.80 o
 -11   2   6     2504.96     2518.98     43.48 o
 -10   2   6     3510.27     3625.39    100.73 o
  -9   2   6    12689.41    12732.17    172.22 o
  -8   2   6     4627.35     4587.08     52.62 o
  -7   2   6     7580.87     7651.47     84.57 o
  -6   2   6    25746.48    25129.11    269.23 o
  -5   2   6      948.90     1007.83     13.45 o
  -4   2   6    15710.97    15331.44    171.33 o
  -3   2   6     8243.06     8333.77     93.78 o
  -2   2   6       52.31       49.71      4.04 o
  -1   2   6    25968.20    26249.73    307.26 o
   0   2   6    33354.02    34275.30    475.36 o
   1   2   6     1629.27     1585.89     22.39 o
   2   2   6    20521.29    20447.97    278.10 o
   3   2   6     7102.42     6879.36     88.93 o
   4   2   6      329.11      301.47      7.01 o
   5   2   6    13785.64    13377.72    196.89 o
   6   2   6     1191.17     1208.43     19.26 o
   7   2   6     9284.53     9270.38    132.38 o
   8   2   6    10229.11    10102.76    145.33 o
   9   2   6     1460.10     1428.38     31.36 o
  10   2   6     3899.33     3914.31     58.13 o
  11   2   6     7368.63     7532.97    113.19 o
 -12   3   6      120.61      126.44      8.95 o
 -11   3   6     7798.73     8072.10    120.45 o
 -10   3   6     7016.08     6800.91     82.90 o
  -9   3   6      225.53      232.74      7.42 o
  -8   3   6     6157.40     6213.15     90.42 o
  -7   3   6     9624.32     9629.80    106.07 o
  -6   3   6     5126.53     5041.05     56.96 o
  -5   3   6    29156.79    30419.47    327.33 o
  -4   3   6     4765.77     4551.16     51.23 o
  -3   3   6     1845.06     1825.59     24.71 o
  -2   3   6    16453.62    16474.47    188.15 o
  -1   3   6     5100.28     5300.77     64.39 o
   0   3   6    10076.05     9988.42    111.37 o
   1   3   6    15034.38    15034.47    203.90 o
   2   3   6     1178.45     1189.72     17.49 o
   3   3   6    10120.85    10049.54    119.94 o
   4   3   6     9116.15     8919.99    124.25 o
   5   3   6      177.34      189.53      6.27 o
   6   3   6    12170.95    12003.16    154.39 o
   7   3   6    12277.52    11971.21    171.36 o
   8   3   6       25.21       33.52      4.10 o
   9   3   6     7006.32     6900.93     97.17 o
  10   3   6     3793.67     3815.37     57.04 o
  11   3   6     1018.59     1006.26     26.92 o
 -11   4   6     1464.95     1509.11     38.64 o
 -10   4   6     2662.53     2508.51     54.75 o
  -9   4   6    13772.72    13862.50    162.54 o
  -8   4   6      650.76      670.92     12.25 o
  -7   4   6     8120.17     8158.76     90.92 o
  -6   4   6    12078.68    11795.46    129.21 o
  -5   4   6       39.92       58.53      5.83 o
  -4   4   6     3993.45     3792.23     43.21 o
  -3   4   6    11343.29    11427.92    127.76 o
  -2   4   6       58.69       60.94      4.02 o
  -1   4   6    18719.43    18108.89    258.26 o
   0   4   6     4094.29     4132.49     46.56 o
   1   4   6     2796.83     2797.14     38.18 o
   2   4   6    19091.48    18539.09    330.67 o
   3   4   6     8547.73     8729.95    124.53 o
   4   4   6     1571.15     1595.84     23.68 o
   5   4   6    13090.47    12678.48    245.72 o
   6   4   6     8122.37     7775.36     99.59 o
   7   4   6     5448.13     5538.10     78.08 o
   8   4   6    12120.64    12115.29    145.67 o
   9   4   6      966.48     1016.78     20.02 o
  10   4   6     1935.57     2020.31     33.81 o
  11   4   6     6252.69     6449.60    130.65 o
 -11   5   6     7049.77     7271.98    217.28 o
 -10   5   6     3748.51     3649.39     47.74 o
  -9   5   6      122.48      128.23      6.59 o
  -8   5   6     9858.31     9968.57    118.74 o
  -7   5   6     6644.87     6711.02     75.25 o
  -6   5   6     3859.54     3769.43     43.81 o
  -5   5   6    25646.90    26488.02    284.81 o
  -4   5   6      318.73      282.94      8.58 o
  -3   5   6     5943.65     6046.97     75.67 o
  -2   5   6    17935.61    18837.86    292.19 o
  -1   5   6     5013.10     4875.30     57.77 o
   0   5   6     4334.20     4269.99     47.19 o
   1   5   6    10397.91    10127.57    108.07 o
   2   5   6      246.92      277.48      7.31 o
   3   5   6    11985.48    11523.18    133.43 o
   4   5   6    11271.63    10861.31    182.26 o
   5   5   6      567.21      630.58     10.47 o
   6   5   6     9284.41     9209.83    112.56 o
   7   5   6     8782.53     8738.40    100.20 o
   8   5   6       16.33       18.96      4.27 o
   9   5   6     9177.63     9256.36    128.45 o
  10   5   6     5820.76     5864.40     84.74 o
 -10   6   6     4514.82     4433.71     65.04 o
  -9   6   6     6468.96     6508.16     91.42 o
  -8   6   6     1534.54     1576.17     27.06 o
  -7   6   6     4513.55     4614.09     60.18 o
  -6   6   6    23365.18    22779.25    273.85 o
  -5   6   6       80.25       83.03      5.07 o
  -4   6   6     7798.15     7529.94    102.02 o
  -3   6   6     9831.09     9861.27    117.91 o
  -2   6   6        1.97       13.11      4.41 o
  -1   6   6     9262.37     9101.18    105.48 o
   0   6   6     7316.19     7342.43     85.73 o
   1   6   6     2179.47     2233.48     34.83 o
   2   6   6    12088.99    12068.66    125.76 o
   3   6   6    11339.79    11322.96    119.02 o
   4   6   6     2234.70     2310.75     28.58 o
   5   6   6    13334.47    13039.87    172.90 o
   6   6   6     4343.85     4244.06     49.82 o
   7   6   6     4570.45     4606.39     59.38 o
   8   6   6     4854.49     4902.17     59.02 o
   9   6   6      197.72      204.53     10.37 o
  -9   7   6       19.25       20.32      5.62 o
  -8   7   6     6660.36     6674.65     93.46 o
  -7   7   6     3820.78     3809.69     51.24 o
  -6   7   6     1834.41     1756.18     26.40 o
  -5   7   6     6758.80     6870.62     94.59 o
  -4   7   6     6953.54     6852.17     83.51 o
  -3   7   6     2477.63     2462.32     38.06 o
  -2   7   6     2344.95     2420.22     31.64 o
  -1   7   6     4296.59     4270.21     52.22 o
   0   7   6     5407.22     5464.22     65.46 o
   1   7   6     7897.60     7855.78     92.23 o
   2   7   6      484.97      471.36     10.42 o
   3   7   6     3527.50     3532.92     39.73 o
   4   7   6     3039.92     2910.43     34.37 o
   5   7   6      534.63      535.08     10.13 o
   6   7   6     7822.42     7770.60     87.75 o
   7   7   6     2532.68     2621.53     33.27 o
   8   7   6       24.17       30.95      5.26 o
  -7   8   6     4737.25     4799.96     74.25 o
  -6   8   6     5503.56     5591.97     72.65 o
  -5   8   6       22.38       26.21      5.21 o
  -4   8   6     4526.78     4651.94     59.03 o
  -3   8   6     8652.51     8614.01    110.58 o
  -2   8   6      112.00      119.11      5.62 o
  -1   8   6     8607.70     8571.58    100.79 o
   0   8   6     6587.37     6459.87     77.38 o
   1   8   6     1355.52     1344.54     20.14 o
   2   8   6     8569.94     8539.07    100.78 o
   3   8   6     1402.14     1410.23     23.81 o
   4   8   6     1002.69     1014.01     24.43 o
   5   8   6     5413.76     5477.99     67.00 o
   6   8   6     3083.97     3112.75     45.97 o
   7   8   6     3493.70     3489.76     47.91 o
  -5   9   6     5413.44     5148.19     65.67 o
  -4   9   6     1813.15     1869.40     29.63 o
  -3   9   6     2211.61     2206.68     30.64 o
  -2   9   6     6926.77     6966.64     83.79 o
  -1   9   6     1764.92     1831.81     26.22 o
   0   9   6     4272.98     4189.80     54.41 o
   1   9   6    10468.55    10614.85    124.45 o
   2   9   6        2.73       -0.26      3.58 o
   3   9   6     4584.27     4518.48     84.58 o
   4   9   6     8712.27     8669.52    146.84 o
   5   9   6       23.83       22.25      5.09 o
  -1  10   6     5433.20     5590.96     75.53 o
   0  10   6     6565.92     6425.79     85.65 o
   1  10   6      389.47      375.41     14.37 o
 -12   1   7        0.42       -3.69      5.48 o
 -11   1   7       57.06       61.22      6.78 o
 -10   1   7      294.51      338.30     12.01 o
  -9   1   7        7.25       10.44      3.34 o
  -8   1   7      499.00      500.46      9.50 o
  -7   1   7      166.14      183.39      5.85 o
  -6   1   7      450.26      473.75      8.43 o
  -5   1   7      483.73      467.97      9.59 o
  -4   1   7     1072.34     1082.42     16.10 o
  -3   1   7        3.16       -1.97      1.97 o
  -2   1   7      329.23      365.43      7.25 o
  -1   1   7       98.58      117.10      3.61 o
   0   1   7      197.13      195.58      4.99 o
   1   1   7       18.10       13.31      2.15 o
   2   1   7      140.83      140.44      5.91 o
   3   1   7      123.15      124.12      4.18 o
   4   1   7      482.03      496.20     13.25 o
   5   1   7      104.33      102.47      4.74 o
   6   1   7       34.79       37.13      4.74 o
   7   1   7        4.98       10.12      3.35 o
   8   1   7     2305.58     2379.81     34.96 o
   9   1   7      237.20      252.71      8.71 o
  10   1   7        3.00       12.85      4.67 o
  11   1   7        0.07        2.30      6.42 o
 -12   2   7      761.75      779.31     19.87 o
 -11   2   7      205.44      190.47     14.50 o
 -10   2   7       84.63       85.13     10.47 o
  -9   2   7      706.01      650.44     14.01 o
  -8   2   7     1340.17     1288.19     17.58 o
  -7   2   7       32.20       30.27      2.79 o
  -6   2   7     1260.64     1261.76     16.61 o
  -5   2   7      211.39      209.62      5.56 o
  -4   2   7     1018.95     1004.83     13.80 o
  -3   2   7     5278.01     5281.21     68.30 o
  -2   2   7      704.85      808.93     18.79 o
  -1   2   7      519.86      527.62      7.22 o
   0   2   7      963.45      968.86     14.92 o
   1   2   7      528.08      580.11     10.20 o
   2   2   7        3.68        4.44      2.16 o
   3   2   7       37.65       48.26      3.58 o
   4   2   7      314.84      320.19      7.43 o
   5   2   7      169.61      164.68      5.88 o
   6   2   7      142.01      136.69      6.96 o
   7   2   7       72.91       69.43      4.82 o
   8   2   7      121.84      141.12      6.54 o
   9   2   7      876.64      897.35     18.55 o
  10   2   7      110.44       98.33      6.99 o
  11   2   7      132.06      156.65     11.38 o
 -11   3   7        8.59        5.42      5.20 o
 -10   3   7      581.90      585.37     12.26 o
  -9   3   7      344.30      340.75     12.50 o
  -8   3   7     8676.34     8321.00     92.48 o
  -7   3   7      657.29      646.49     10.51 o
  -6   3   7        0.12        2.79      2.18 o
  -5   3   7     2183.59     2170.84     26.23 o
  -4   3   7     2045.88     2094.97     25.15 o
  -3   3   7      167.69      175.96      5.36 o
  -2   3   7      160.57      160.79      4.76 o
  -1   3   7       17.85       28.78      3.91 o
   0   3   7      185.17      186.37      5.36 o
   1   3   7     2129.66     2152.39     39.48 o
   2   3   7    11465.10    12039.12    152.99 o
   3   3   7      538.38      518.39     11.09 o
   4   3   7      602.40      615.86     16.37 o
   5   3   7     5294.34     5284.35     79.09 o
   6   3   7      519.64      520.18     11.15 o
   7   3   7      519.03      525.64     11.68 o
   8   3   7        4.54        7.58      3.57 o
   9   3   7      232.62      237.35      9.53 o
  10   3   7        9.37       24.16      7.62 o
  11   3   7        6.25       -2.52      5.60 o
 -11   4   7      638.89      639.45     24.56 o
 -10   4   7       17.54       18.01      4.76 o
  -9   4   7       43.29       33.17      4.12 o
  -8   4   7     3503.36     3472.13     44.46 o
  -7   4   7      771.10      759.63     11.92 o
  -6   4   7      452.11      428.90      8.04 o
  -5   4   7       27.80       33.90      2.73 o
  -4   4   7     1302.01     1303.11     19.19 o
  -3   4   7     1534.77     1497.14     19.48 o
  -2   4   7     1689.34     1749.74     24.65 o
  -1   4   7      460.97      459.78      9.63 o
   0   4   7       55.11       70.87      2.93 o
   1   4   7     1830.07     1904.43     23.52 o
   2   4   7       68.98       70.08      2.97 o
   3   4   7      604.26      607.98     12.03 o
   4   4   7      159.37      149.53      5.01 o
   5   4   7      283.35      283.35      9.00 o
   6   4   7      109.70      116.03      6.37 o
   7   4   7       86.38       86.23      5.86 o
   8   4   7      809.49      797.63     16.87 o
   9   4   7      137.08      144.29      7.91 o
  10   4   7        3.76        6.51      4.91 o
 -10   5   7       86.56       78.90      6.81 o
  -9   5   7        1.33        1.75      4.34 o
  -8   5   7      924.64      906.34     15.20 o
  -7   5   7      973.74     1000.77     14.67 o
  -6   5   7        6.00        5.48      2.44 o
  -5   5   7     2366.47     2367.53     32.60 o
  -4   5   7     1415.31     1373.65     18.50 o
  -3   5   7       37.18       40.72      3.56 o
  -2   5   7     1511.15     1501.44     25.15 o
  -1   5   7      709.56      699.73     10.31 o
   0   5   7      578.77      590.40      9.77 o
   1   5   7     1771.88     1829.25     23.82 o
   2   5   7      772.57      770.93     14.58 o
   3   5   7      390.18      378.65      7.47 o
   4   5   7     3499.60     3470.79     46.91 o
   5   5   7      859.44      874.57     19.27 o
   6   5   7      710.25      693.72     15.44 o
   7   5   7      860.56      911.39     17.23 o
   8   5   7      570.75      575.49     12.37 o
   9   5   7      394.64      371.75     12.21 o
  10   5   7      833.73      803.48     25.77 o
  -9   6   7     2660.81     2693.20     42.27 o
  -8   6   7       72.03       87.89     12.12 o
  -7   6   7      379.06      390.33     10.04 o
  -6   6   7     3483.07     3390.12     45.39 o
  -5   6   7      105.63      114.51      5.63 o
  -4   6   7      183.64      188.97      6.80 o
  -3   6   7      438.46      427.54      9.60 o
  -2   6   7      650.54      674.11     14.26 o
  -1   6   7     3295.39     3212.73     44.14 o
   0   6   7     3723.13     3703.10     45.42 o
   1   6   7      447.72      437.66      9.59 o
   2   6   7      518.29      503.74      8.44 o
   3   6   7     3707.86     3728.09     41.51 o
   4   6   7      544.39      555.26     10.33 o
   5   6   7     1107.69     1104.22     17.35 o
   6   6   7      975.42      996.71     15.65 o
   7   6   7       29.68       36.29      4.09 o
   8   6   7     2175.11     2132.44     33.18 o
   9   6   7      147.45      168.28     10.00 o
  -8   7   7      911.95      889.45     18.77 o
  -7   7   7     1225.43     1223.38     20.57 o
  -6   7   7      148.79      149.14      6.76 o
  -5   7   7     1091.61     1087.73     18.37 o
  -4   7   7     1536.79     1450.71     22.68 o
  -3   7   7        0.12        2.67      4.62 o
  -2   7   7     3027.25     2983.80     37.96 o
  -1   7   7     2330.95     2315.71     30.63 o
   0   7   7      885.06      873.27     14.31 o
   1   7   7     5811.70     5862.39     70.21 o
   2   7   7      796.30      785.32     13.33 o
   3   7   7      426.53      422.99      9.30 o
   4   7   7     1490.73     1500.97     19.48 o
   5   7   7      849.96      841.46     14.31 o
   6   7   7     2050.69     1974.11     28.40 o
   7   7   7     2905.30     2855.66     37.23 o
   8   7   7      435.41      420.02     18.08 o
  -7   8   7       90.13       90.63      6.92 o
  -6   8   7      361.88      382.62     10.75 o
  -5   8   7      485.78      502.89     11.96 o
  -4   8   7      208.09      213.02     10.32 o
  -3   8   7      444.95      489.24     16.45 o
  -2   8   7     1277.05     1244.59     19.20 o
  -1   8   7      824.04      852.72     14.74 o
   0   8   7      801.36      851.82     14.71 o
   1   8   7      982.35      941.97     15.67 o
   2   8   7     1190.74     1184.59     19.52 o
   3   8   7     1462.86     1459.88     36.29 o
   4   8   7      272.12      260.79     10.02 o
   5   8   7     1948.84     1960.04     33.62 o
   6   8   7       16.08       34.42      6.67 o
  -5   9   7     1390.65     1347.37     26.50 o
  -4   9   7     1508.37     1514.95     25.52 o
  -3   9   7       34.53       35.85      4.56 o
  -2   9   7     2368.01     2317.26     31.94 o
  -1   9   7     2265.85     2349.52     32.29 o
   0   9   7      394.10      400.71     10.05 o
   1   9   7     2705.98     2679.42     36.02 o
   2   9   7     1991.49     2043.70     28.87 o
   3   9   7      840.13      848.89     27.98 o
   4   9   7     4492.07     4523.10     74.20 o
 -12   0   8     5730.12     5950.39    130.19 o
 -11   0   8    13030.39    12867.03    265.03 o
 -10   0   8      325.55      328.05     16.95 o
  -9   0   8     9155.92     9311.20    151.13 o
  -8   0   8    20914.40    21130.05    523.61 o
  -7   0   8      165.71      170.76      8.95 o
  -6   0   8     2790.32     2514.33     46.97 o
  -5   0   8    14309.87    14431.17    242.66 o
  -4   0   8      381.73      390.45     12.45 o
  -3   0   8    18728.14    18795.02    279.16 o
  -2   0   8    21453.11    21918.16    343.92 o
  -1   0   8     1622.55     1585.38     27.73 o
   0   0   8    18785.04    18576.48    291.89 o
   1   0   8     6031.98     5821.57    127.45 o
   2   0   8      943.31      854.38     51.46 o
   3   0   8     6032.05     5443.09    185.58 o
   4   0   8    43896.71    44256.88    788.16 o
   5   0   8     8307.12     8471.53    172.65 o
   6   0   8    10368.66    10407.71    190.24 o
   7   0   8      244.23      267.66     11.83 o
   8   0   8     5768.23     6033.26    196.18 o
   9   0   8    10587.00    10813.58    199.36 o
  10   0   8       77.63       92.67     11.02 o
  11   0   8     5314.97     5508.10    201.24 o
 -12   1   8     3848.46     3912.41     63.80 o
 -11   1   8      520.44      522.27     15.39 o
 -10   1   8     8605.88     8878.88    130.97 o
  -9   1   8     4614.34     4762.49     63.32 o
  -8   1   8     5386.53     5405.46     65.19 o
  -7   1   8    28626.74    29440.89    408.12 o
  -6   1   8     1104.80     1014.49     14.67 o
  -5   1   8     5023.04     5019.14     58.12 o
  -4   1   8    14697.95    14767.81    198.47 o
  -3   1   8     3179.04     3085.44     41.83 o
  -2   1   8     8238.43     8103.03     97.31 o
  -1   1   8    13360.43    13273.34    147.88 o
   0   1   8      344.70      336.99      7.03 o
   1   1   8    16257.77    16311.00    205.80 o
   2   1   8    33983.84    33822.23    422.55 o
   3   1   8     2742.14     3098.29     45.78 o
   4   1   8    19077.52    18629.01    243.21 o
   5   1   8    11673.61    11626.53    149.26 o
   6   1   8     1432.14     1494.48     23.25 o
   7   1   8     8897.25     8979.83    117.21 o
   8   1   8     2697.18     2740.75     39.71 o
   9   1   8     2932.23     3059.14     44.14 o
  10   1   8     9706.83     9947.54    173.02 o
  11   1   8     1807.68     1802.88     35.40 o
 -11   2   8     6697.68     7000.33    105.90 o
 -10   2   8     1713.95     1732.43     31.79 o
  -9   2   8     6994.02     7029.53     97.67 o
  -8   2   8     9650.78     9795.06    108.24 o
  -7   2   8       50.78       49.08      3.39 o
  -6   2   8    11123.47    10783.69    130.26 o
  -5   2   8     7566.84     7521.16     85.84 o
  -4   2   8       98.05       93.91      3.99 o
  -3   2   8    21190.75    20798.20    237.95 o
  -2   2   8     3536.11     3574.68     44.44 o
  -1   2   8     5373.59     5378.75     93.36 o
   0   2   8    18011.00    18062.64    227.23 o
   1   2   8     4833.84     4930.35     64.72 o
   2   2   8     1230.82     1173.27     18.04 o
   3   2   8    15077.53    14451.17    198.76 o
   4   2   8      524.45      541.76     17.97 o
   5   2   8    13094.92    12831.76    196.75 o
   6   2   8    11164.88    10971.96    141.88 o
   7   2   8       94.71      121.29      6.02 o
   8   2   8     5600.50     5658.65     76.28 o
   9   2   8     7270.75     7381.24     98.38 o
  10   2   8       71.92       79.09      6.52 o
  11   2   8     5964.15     6128.67    224.16 o
 -11   3   8      312.32      360.02     13.41 o
 -10   3   8     6092.64     5966.89     73.88 o
  -9   3   8     3756.79     3810.09     51.80 o
  -8   3   8     2618.95     2656.24     32.51 o
  -7   3   8    12674.02    12519.76    137.71 o
  -6   3   8     5303.05     5248.76     59.55 o
  -5   3   8     2758.57     2763.03     32.81 o
  -4   3   8    14483.25    14753.05    203.16 o
  -3   3   8     1214.55     1159.01     16.91 o
  -2   3   8    12787.69    12919.11    153.36 o
  -1   3   8    14975.97    15333.25    181.68 o
   0   3   8      293.46      289.56      7.40 o
   1   3   8    12001.65    11952.19    152.02 o
   2   3   8    12766.10    13091.29    180.85 o
   3   3   8      135.30      141.69      7.05 o
   4   3   8    14328.42    14071.49    179.55 o
   5   3   8     5878.73     5704.42     75.83 o
   6   3   8     1122.62     1126.79     22.71 o
   7   3   8     9358.21     9379.24    122.62 o
   8   3   8     3550.29     3581.59     50.54 o
   9   3   8     1618.64     1645.95     28.54 o
  10   3   8     8621.55     8932.26    128.48 o
 -11   4   8    13826.71    14213.29    333.68 o
 -10   4   8     1367.73     1362.83     29.21 o
  -9   4   8     4975.71     4956.03     61.88 o
  -8   4   8     9995.47    10135.03    120.89 o
  -7   4   8       16.54       22.41      4.69 o
  -6   4   8    13829.85    13571.76    148.77 o
  -5   4   8     7603.44     7717.35     85.84 o
  -4   4   8      336.05      333.30      6.94 o
  -3   4   8    10568.48    10339.44    116.60 o
  -2   4   8    45050.22    46507.61    590.30 o
  -1   4   8     2460.35     2501.34     35.04 o
   0   4   8    18110.78    18212.88    201.76 o
   1   4   8     1785.88     1819.96     26.59 o
   2   4   8     2669.92     2624.27     37.74 o
   3   4   8    13016.21    12836.68    143.95 o
   4   4   8     1514.94     1460.56     24.91 o
   5   4   8     6614.97     6414.96     84.98 o
   6   4   8    11527.66    11580.17    149.56 o
   7   4   8     1008.66      984.37     19.83 o
   8   4   8     4086.04     4148.93     61.04 o
   9   4   8     5337.45     5426.75     78.57 o
  10   4   8      449.33      456.15     15.30 o
 -10   5   8     7181.29     7062.92     98.95 o
  -9   5   8     5446.60     5498.54     78.44 o
  -8   5   8     1479.61     1516.84     26.21 o
  -7   5   8     6159.13     6218.38     70.69 o
  -6   5   8     3174.39     3138.66     37.54 o
  -5   5   8     4398.36     4365.00     51.80 o
  -4   5   8    20056.97    20204.97    225.05 o
  -3   5   8      506.84      471.96     11.90 o
  -2   5   8    15061.75    15290.94    210.23 o
  -1   5   8    10962.47    10661.83    117.01 o
   0   5   8        8.52       22.69      2.37 o
   1   5   8     8835.09     8880.71     98.04 o
   2   5   8     7893.10     7504.20     98.61 o
   3   5   8      256.28      305.70      9.14 o
   4   5   8    11826.48    11929.63    222.76 o
   5   5   8     5528.53     5516.45     83.10 o
   6   5   8      818.88      844.14     16.26 o
   7   5   8     5423.65     5382.68     68.11 o
   8   5   8     2777.36     2950.60     43.13 o
   9   5   8     1380.04     1440.24     29.24 o
  -9   6   8     2972.15     3115.00     48.13 o
  -8   6   8     6087.04     6270.52     88.16 o
  -7   6   8        6.58       11.95      3.79 o
  -6   6   8    11053.86    10882.96    134.31 o
  -5   6   8     3801.64     3815.79     50.66 o
  -4   6   8      245.42      253.07      8.93 o
  -3   6   8    15462.58    15183.65    212.40 o
  -2   6   8     8118.07     8351.10    116.08 o
  -1   6   8     1708.64     1723.99     23.98 o
   0   6   8    10239.80    10318.59    113.56 o
   1   6   8     1441.32     1438.17     34.28 o
   2   6   8     3444.21     3379.39     43.05 o
   3   6   8    15308.50    15261.42    189.91 o
   4   6   8      527.45      582.46      9.96 o
   5   6   8     5792.58     5770.30     83.79 o
   6   6   8     8135.60     8114.34    107.37 o
   7   6   8       86.05       93.48      6.31 o
   8   6   8     3661.35     3726.92     53.27 o
  -8   7   8     1016.82     1024.68     20.77 o
  -7   7   8     7026.71     7211.38     99.92 o
  -6   7   8     1735.84     1687.53     25.97 o
  -5   7   8     1149.28     1154.48     19.50 o
  -4   7   8     6771.33     6734.17     98.46 o
  -3   7   8     1808.31     1792.02     30.23 o
  -2   7   8     6027.03     5875.43     72.51 o
  -1   7   8     6789.99     6913.59     84.29 o
   0   7   8      808.35      779.89     13.69 o
   1   7   8     7273.46     7344.83     96.46 o
   2   7   8     3106.05     3157.26     49.07 o
   3   7   8      388.20      412.59     11.28 o
   4   7   8     6703.41     6458.88    122.64 o
   5   7   8     3795.33     3801.13     50.28 o
   6   7   8      927.27      971.18     21.18 o
   7   7   8     6382.42     6341.45     85.86 o
  -6   8   8     4452.02     4550.63     60.65 o
  -5   8   8     4047.41     4035.79     54.43 o
  -4   8   8        2.19        3.49      4.47 o
  -3   8   8     7957.85     7925.75     97.00 o
  -2   8   8     2686.11     2618.55     35.68 o
  -1   8   8     1494.80     1449.09     25.54 o
   0   8   8    11181.15    11238.96    145.82 o
   1   8   8     1222.53     1266.04     19.55 o
   2   8   8      753.73      758.41     16.72 o
   3   8   8     5235.54     5322.05     86.31 o
   4   8   8     2623.13     2599.93     46.20 o
   5   8   8     3518.15     3443.79     59.12 o
  -4   9   8     5790.92     5843.92     90.71 o
  -3   9   8     1544.82     1661.27     25.54 o
  -2   9   8     2846.96     2788.10     41.21 o
  -1   9   8     5977.33     6170.25     83.41 o
   0   9   8      259.50      266.53     10.64 o
   1   9   8     4102.02     4029.30     63.80 o
   2   9   8     5951.20     5979.09     85.09 o
   3   9   8      243.43      234.38     10.26 o
 -11   1   9        0.04        3.08      5.85 o
 -10   1   9      177.80      177.62     10.57 o
  -9   1   9      150.50      186.30      9.12 o
  -8   1   9       39.09       39.60      4.40 o
  -7   1   9      118.34      118.13      5.53 o
  -6   1   9      442.37      418.22      8.78 o
  -5   1   9      465.69      445.54      8.31 o
  -4   1   9      123.02      127.34      4.43 o
  -3   1   9       31.21       34.68      2.89 o
  -2   1   9       35.53       38.85      2.63 o
  -1   1   9      456.22      486.48      9.12 o
   0   1   9    14652.99    15187.48    192.68 o
   1   1   9       77.35       79.71      3.73 o
   2   1   9      172.90      180.97      5.43 o
   3   1   9       10.47       11.23      3.64 o
   4   1   9        8.99        8.07      3.17 o
   5   1   9       36.95       38.56      3.57 o
   6   1   9        0.37        1.18      3.04 o
   7   1   9       21.62       22.17      3.93 o
   8   1   9       36.48       41.76      4.70 o
   9   1   9     1827.76     1791.06     28.67 o
  10   1   9      193.93      187.58      9.47 o
 -11   2   9      858.32      900.96     21.25 o
 -10   2   9        6.46        2.88      5.06 o
  -9   2   9       22.53       27.85      4.56 o
  -8   2   9      164.98      151.13      5.57 o
  -7   2   9      409.34      409.36      9.11 o
  -6   2   9      517.90      501.62      9.29 o
  -5   2   9      732.21      698.90     11.17 o
  -4   2   9      243.78      243.15      6.69 o
  -3   2   9      259.35      250.91      6.42 o
  -2   2   9     2974.21     3037.37     38.57 o
  -1   2   9      822.84      878.33     14.34 o
   0   2   9     1633.01     1650.83     24.08 o
   1   2   9      472.18      464.06      9.27 o
   2   2   9       75.14       72.57      3.88 o
   3   2   9        9.26       10.10      2.73 o
   4   2   9        7.15        8.08      3.31 o
   5   2   9       67.56       66.98      4.18 o
   6   2   9      304.78      317.89      8.72 o
   7   2   9        4.41        9.65      3.65 o
   8   2   9       91.47       95.60      6.01 o
   9   2   9        0.87        6.25      4.26 o
  10   2   9      151.14      129.22     10.71 o
 -11   3   9      336.46      333.09     12.94 o
 -10   3   9       66.15       55.50      5.11 o
  -9   3   9       38.16       42.36      4.46 o
  -8   3   9      110.10      113.30      4.94 o
  -7   3   9     1112.47     1068.33     15.52 o
  -6   3   9     6125.44     6038.78     68.39 o
  -5   3   9       18.89       18.27      2.85 o
  -4   3   9      200.13      201.91      5.69 o
  -3   3   9      108.94      111.04      5.95 o
  -2   3   9      361.47      367.65      7.37 o
  -1   3   9     1196.57     1201.65     18.74 o
   0   3   9       62.34       62.90      3.74 o
   1   3   9      521.54      506.56     10.10 o
   2   3   9     1098.85     1094.81     20.72 o
   3   3   9      956.91      978.22     16.51 o
   4   3   9      207.55      198.72      7.83 o
   5   3   9      533.38      534.66     11.23 o
   6   3   9     2013.45     1995.78     30.11 o
   7   3   9      562.65      558.41     13.99 o
   8   3   9      727.05      757.46     17.18 o
   9   3   9        0.02        4.98      5.54 o
  10   3   9      832.87      787.74     22.45 o
 -10   4   9      235.25      215.67     10.77 o
  -9   4   9        7.65        8.66      3.79 o
  -8   4   9      443.11      457.00     10.34 o
  -7   4   9      240.38      220.74      6.46 o
  -6   4   9       73.06       72.94      3.93 o
  -5   4   9     3559.92     3547.06     46.63 o
  -4   4   9       21.82       21.16      2.74 o
  -3   4   9      501.51      520.02     11.18 o
  -2   4   9     3783.22     3830.53     48.31 o
  -1   4   9       28.85       30.03      2.34 o
   0   4   9      275.96      263.74      7.15 o
   1   4   9     1077.61     1129.04     18.26 o
   2   4   9       92.78       90.18      5.15 o
   3   4   9     1630.08     1561.91     24.28 o
   4   4   9      881.50      860.24     19.14 o
   5   4   9       19.88       14.53      4.17 o
   6   4   9      554.36      564.70     13.98 o
   7   4   9       79.54       78.43      6.33 o
   8   4   9       57.73       68.74      6.95 o
   9   4   9      679.14      704.30     18.74 o
  -9   5   9     1286.79     1258.21     23.61 o
  -8   5   9        8.06       10.93      4.35 o
  -7   5   9      500.11      504.43     11.30 o
  -6   5   9     2205.58     2220.73     31.55 o
  -5   5   9        6.60        7.58      2.73 o
  -4   5   9     1270.70     1261.22     17.76 o
  -3   5   9      158.43      155.61      5.59 o
  -2   5   9      322.43      315.19      7.30 o
  -1   5   9     1941.75     1955.41     24.21 o
   0   5   9      700.28      704.28     11.39 o
   1   5   9      139.66      136.44      5.97 o
   2   5   9     1858.34     1867.91     30.62 o
   3   5   9      908.02      905.24     17.81 o
   4   5   9      413.25      410.35     11.28 o
   5   5   9      377.15      394.25     14.53 o
   6   5   9      154.08      148.62     10.36 o
   7   5   9      910.45      895.37     20.55 o
   8   5   9      796.07      804.55     17.95 o
  -8   6   9     1287.14     1329.10     24.35 o
  -7   6   9       85.14       79.33      5.52 o
  -6   6   9     2215.02     2217.61     32.06 o
  -5   6   9     2727.63     2690.83     37.44 o
  -4   6   9       45.81       58.52      5.30 o
  -3   6   9      663.16      654.26     14.94 o
  -2   6   9      798.75      798.50     13.62 o
  -1   6   9      775.70      761.03     13.52 o
   0   6   9      353.43      361.84     13.86 o
   1   6   9     1317.50     1273.36     20.43 o
   2   6   9       51.56       47.19      4.41 o
   3   6   9     1242.61     1216.31     22.57 o
   4   6   9      355.68      350.88      9.31 o
   5   6   9      520.82      521.10     11.82 o
   6   6   9     1406.18     1407.62     24.15 o
   7   6   9      898.39      964.78     18.86 o
   8   6   9      331.80      316.40     29.79 o
  -7   7   9     2345.07     2314.37     39.36 o
  -6   7   9     1326.80     1302.04     21.62 o
  -5   7   9        2.35        7.31      3.85 o
  -4   7   9      316.93      314.30     13.55 o
  -3   7   9      664.96      682.28     15.82 o
  -2   7   9     1734.51     1725.90     25.01 o
  -1   7   9     7237.81     7200.78     89.16 o
   0   7   9     3203.89     3130.19     48.28 o
   1   7   9      596.98      573.18     16.15 o
   2   7   9     1477.61     1457.22     26.21 o
   3   7   9      785.04      776.34     17.32 o
   4   7   9      719.00      695.41     24.29 o
   5   7   9     1204.07     1206.28     23.36 o
   6   7   9      122.24      124.80      7.11 o
  -5   8   9     4231.88     4232.58     65.30 o
  -4   8   9       35.49       33.64      5.68 o
  -3   8   9     2011.64     2043.87     29.40 o
  -2   8   9      327.45      364.19      9.82 o
  -1   8   9     1640.67     1587.89     28.43 o
   0   8   9      103.01       99.25      7.09 o
   1   8   9     2257.86     2199.10     36.82 o
   2   8   9      394.57      401.10     12.73 o
   3   8   9     3099.69     3039.49     48.27 o
   4   8   9     1976.80     1894.00     33.21 o
  -2   9   9      669.91      717.61     29.83 o
  -1   9   9     1823.44     1840.22     35.90 o
   0   9   9      127.69      131.23     10.29 o
   1   9   9      975.57      980.64     24.36 o
 -11   0  10     4696.31     4856.18    108.28 o
 -10   0  10    10146.02    10414.84    216.54 o
  -9   0  10       50.09       48.88      8.60 o
  -8   0  10    18341.38    18223.86    308.22 o
  -7   0  10     4941.97     4995.49     89.35 o
  -6   0  10     1414.01     1393.44     32.26 o
  -5   0  10    11830.03    11475.56    195.03 o
  -4   0  10    42058.75    43245.20    976.64 o
  -3   0  10     2720.59     2712.38     46.47 o
  -2   0  10    14950.67    15055.01    238.37 o
  -1   0  10     1661.10     1675.10     29.71 o
   0   0  10     3580.27     3585.25     59.23 o
   1   0  10    13220.06    13294.01    284.63 o
   2   0  10      322.01      335.99     14.86 o
   3   0  10    13383.34    13019.88    293.81 o
   4   0  10     7788.15     7433.36    137.57 o
   5   0  10    14363.65    14509.89    262.78 o
   6   0  10    11020.73    11269.71    206.28 o
   7   0  10    10421.78    10658.80    196.16 o
   8   0  10        3.98        9.08      5.93 o
   9   0  10     8506.05     8712.80    163.43 o
  10   0  10     1620.76     1675.65     48.05 o
 -11   1  10     4012.60     4164.97     66.96 o
 -10   1  10     2469.26     2531.40     43.21 o
  -9   1  10     7461.58     7645.72     99.06 o
  -8   1  10     2977.93     2948.77     42.90 o
  -7   1  10     3201.71     3198.03     44.62 o
  -6   1  10    13939.90    13902.13    156.44 o
  -5   1  10       71.22       68.69      3.87 o
  -4   1  10    21206.62    21059.35    395.26 o
  -3   1  10    11590.53    11345.61    135.66 o
  -2   1  10      218.06      222.52      7.40 o
  -1   1  10    12095.17    11968.73    152.80 o
   0   1  10     8445.37     8412.58    108.77 o
   1   1  10        5.40       13.57      3.89 o
   2   1  10    15152.99    14737.44    186.76 o
   3   1  10     3754.92     3554.84     59.35 o
   4   1  10     5114.34     5033.48     80.47 o
   5   1  10     9541.75     9471.79    123.20 o
   6   1  10       70.26       75.20      4.83 o
   7   1  10     1231.02     1316.46     22.16 o
   8   1  10    11060.07    11376.37    160.07 o
   9   1  10     1566.43     1563.51     28.59 o
  10   1  10     3179.09     3332.83     59.47 o
 -10   2  10     3467.66     3643.13     58.77 o
  -9   2  10      957.34      944.40     22.15 o
  -8   2  10    11520.02    11506.96    126.83 o
  -7   2  10     5435.51     5298.98     75.43 o
  -6   2  10     1311.15     1269.42     18.08 o
  -5   2  10    17038.86    16711.67    187.29 o
  -4   2  10     5934.34     6065.92     72.37 o
  -3   2  10     5523.10     5488.22     71.05 o
  -2   2  10    11386.06    11490.63    137.66 o
  -1   2  10     2105.83     2121.99     30.21 o
   0   2  10     5609.02     5539.31     72.90 o
   1   2  10    16181.58    15926.57    202.04 o
   2   2  10      214.10      227.01      6.73 o
   3   2  10    11898.85    11587.82    147.73 o
   4   2  10    12664.44    11947.57    342.70 o
   5   2  10      347.76      360.56     10.59 o
   6   2  10     8687.88     8749.87    124.17 o
   7   2  10     7599.09     7804.44    111.92 o
   8   2  10       38.97       36.34      5.63 o
   9   2  10     5463.09     5493.65     81.70 o
 -10   3  10     3623.58     3720.61     69.24 o
  -9   3  10     9406.90     9130.58    135.45 o
  -8   3  10      876.50      896.08     14.19 o
  -7   3  10     2805.33     2787.88     34.24 o
  -6   3  10    13489.52    13251.22    146.02 o
  -5   3  10      608.89      620.46     13.18 o
  -4   3  10     7506.19     7470.71     88.41 o
  -3   3  10     8281.98     7897.09     95.81 o
  -2   3  10      311.47      293.66      6.72 o
  -1   3  10    15977.07    16033.78    203.54 o
   0   3  10    12532.74    12322.71    157.43 o
   1   3  10        2.34        8.13      2.86 o
   2   3  10    13066.81    12799.04    163.91 o
   3   3  10     7330.85     7077.69     92.89 o
   4   3  10     3880.87     3775.19     58.01 o
   5   3  10     9448.79     9362.79    132.09 o
   6   3  10     3324.20     3288.52     50.88 o
   7   3  10     2326.00     2385.70     39.17 o
   8   3  10    11208.09    11244.32    158.89 o
   9   3  10      686.36      713.06     17.56 o
 -10   4  10    13304.82    13695.44    163.53 o
  -9   4  10      140.65      144.34      6.64 o
  -8   4  10     9715.67     9991.24    119.73 o
  -7   4  10     3036.11     3045.14     37.05 o
  -6   4  10       46.25       50.03      4.42 o
  -5   4  10    11815.09    11675.40    132.14 o
  -4   4  10     8261.05     8402.28    107.47 o
  -3   4  10     2130.43     2126.91     30.88 o
  -2   4  10    16161.66    16490.38    196.25 o
  -1   4  10     4363.15     4450.36     77.70 o
   0   4  10     3522.20     3486.10     47.91 o
   1   4  10    13463.69    13621.43    173.78 o
   2   4  10     3236.40     3123.25     43.84 o
   3   4  10     8748.62     8426.31    109.96 o
   4   4  10     9394.28     9097.78    159.00 o
   5   4  10       46.06       49.31      7.75 o
   6   4  10     4559.09     4605.79     68.83 o
   7   4  10     6628.84     6559.18     95.72 o
   8   4  10      492.22      511.63     16.44 o
   9   4  10     6119.36     6179.09    152.02 o
  -9   5  10     7230.04     6987.04     97.99 o
  -8   5  10     1662.04     1707.24     34.27 o
  -7   5  10     2360.74     2353.68     33.80 o
  -6   5  10     5476.91     5400.19     69.72 o
  -5   5  10      973.35      944.40     16.34 o
  -4   5  10     5607.79     5613.03     73.53 o
  -3   5  10     4991.67     4902.30     59.74 o
  -2   5  10      201.11      214.59     11.83 o
  -1   5  10     7601.61     7641.36    109.01 o
   0   5  10     5784.13     5488.02     79.83 o
   1   5  10      167.14      145.15      6.73 o
   2   5  10    13292.40    12951.03    166.71 o
   3   5  10     6515.76     6351.06     84.93 o
   4   5  10      388.90      409.16     10.78 o
   5   5  10     5587.56     5565.73     88.86 o
   6   5  10     1744.40     1781.93     34.79 o
   7   5  10     2792.66     2839.70     48.66 o
   8   5  10     7943.09     8049.94    123.66 o
  -8   6  10     3406.41     3694.52     55.37 o
  -7   6  10     4248.63     4205.48     56.17 o
  -6   6  10      422.97      428.54     10.82 o
  -5   6  10    11845.54    11653.83    144.03 o
  -4   6  10      493.76      554.48     13.57 o
  -3   6  10     2584.95     2586.26     37.45 o
  -2   6  10    10016.34    10211.37    141.92 o
  -1   6  10     1027.89     1067.79     20.50 o
   0   6  10     2643.81     2644.48     61.97 o
   1   6  10    12196.51    12249.12    169.07 o
   2   6  10      857.68      835.06     15.58 o
   3   6  10     5688.02     5664.09     74.23 o
   4   6  10     8491.54     8197.93    116.00 o
   5   6  10     1645.54     1646.86     25.27 o
   6   6  10     3238.67     3302.57     65.96 o
   7   6  10     3653.13     3784.56     54.57 o
  -6   7  10     6015.06     6086.83     78.90 o
  -5   7  10     1067.65     1062.64     21.54 o
  -4   7  10     3886.84     3912.61     54.53 o
  -3   7  10     9338.74     9561.88    134.96 o
  -2   7  10      887.24      886.32     18.77 o
  -1   7  10     5949.10     6085.45     89.34 o
   0   7  10    12174.95    11850.46    164.46 o
   1   7  10      202.71      226.65      9.90 o
   2   7  10     8182.16     7864.16    111.85 o
   3   7  10     4147.94     4146.40     63.65 o
   4   7  10     1289.02     1259.11     30.92 o
   5   7  10     6973.02     6861.35     99.07 o
  -4   8  10     3626.82     3719.24     57.14 o
  -3   8  10     1428.32     1434.53     26.80 o
  -2   8  10     8789.81     8755.64    124.07 o
  -1   8  10      159.88      182.85      9.22 o
   0   8  10     1299.05     1334.80     25.58 o
   1   8  10     6605.47     6482.96     97.17 o
   2   8  10      303.19      322.13     12.04 o
   3   8  10     2980.05     3001.79     62.92 o
 -10   1  11        0.09        5.07      5.15 o
  -9   1  11       34.75       31.65      4.66 o
  -8   1  11      562.47      609.91     12.46 o
  -7   1  11       20.70       24.54      3.96 o
  -6   1  11       23.05       28.09      3.76 o
  -5   1  11        4.65        6.33      3.06 o
  -4   1  11      118.21      115.63      5.36 o
  -3   1  11        2.21        1.98      2.37 o
  -2   1  11      103.48      111.00      4.32 o
  -1   1  11       21.35       28.03      2.92 o
   0   1  11      147.63      155.63      7.15 o
   1   1  11     1293.70     1255.79     19.60 o
   2   1  11        4.70        5.67      2.44 o
   3   1  11      142.03      145.54      9.25 o
   4   1  11       88.37       89.94      4.67 o
   5   1  11      452.18      451.34     11.92 o
   6   1  11        0.88        7.96      4.14 o
   7   1  11       18.28       20.88      4.95 o
   8   1  11       20.55       15.18      5.92 o
   9   1  11       56.81       56.70      7.46 o
 -10   2  11        1.49       -4.86      5.05 o
  -9   2  11       42.66       41.33      4.89 o
  -8   2  11      621.00      646.78     11.77 o
  -7   2  11     3689.99     3459.88     45.63 o
  -6   2  11      121.44      116.70      5.11 o
  -5   2  11       21.57       21.86      3.50 o
  -4   2  11        6.12       16.56      3.07 o
  -3   2  11       24.60       29.97      2.93 o
  -2   2  11        0.91        5.56      2.61 o
  -1   2  11      480.44      494.72     20.58 o
   0   2  11        9.00        9.43      2.79 o
   1   2  11      578.30      582.16     11.43 o
   2   2  11       90.70       96.52     10.27 o
   3   2  11      301.04      297.35      8.12 o
   4   2  11      203.92      201.55      7.12 o
   5   2  11      528.57      505.26     14.96 o
   6   2  11       77.97       76.89      6.17 o
   7   2  11      128.97      128.97      7.79 o
   8   2  11        3.34       -1.30      4.69 o
   9   2  11       72.47       82.24      8.35 o
 -10   3  11      393.13      370.20     32.80 o
  -9   3  11      568.76      543.55     12.10 o
  -8   3  11        2.05       17.00      7.97 o
  -7   3  11      410.18      426.36      9.25 o
  -6   3  11     1706.75     1675.21     28.22 o
  -5   3  11      527.62      532.33     10.34 o
  -4   3  11      252.16      240.52      7.23 o
  -3   3  11       72.65       81.80      8.24 o
  -2   3  11       13.27       10.89      3.03 o
  -1   3  11      155.81      148.68      5.95 o
   0   3  11      723.67      737.62     13.65 o
   1   3  11      345.93      348.67     10.93 o
   2   3  11      191.26      177.67     10.83 o
   3   3  11        1.92        6.54      3.27 o
   4   3  11     2250.08     2242.92     36.94 o
   5   3  11      219.82      191.68      9.88 o
   6   3  11      553.32      531.27     14.05 o
   7   3  11     1964.61     1893.97     32.96 o
   8   3  11      198.10      207.13     10.00 o
  -9   4  11       13.31       15.90      5.12 o
  -8   4  11      377.47      381.89     10.45 o
  -7   4  11     4557.70     4392.83     57.99 o
  -6   4  11      299.63      283.53      7.67 o
  -5   4  11     1591.57     1528.89     21.13 o
  -4   4  11     1658.39     1715.76     28.70 o
  -3   4  11        1.70       -1.43      2.51 o
  -2   4  11       66.22       71.30      4.60 o
  -1   4  11      392.60      408.75     11.72 o
   0   4  11     1039.91     1025.22     17.66 o
   1   4  11     1703.56     1676.27     25.90 o
   2   4  11     3579.87     3458.13     48.40 o
   3   4  11      951.19      944.15     17.19 o
   4   4  11     1186.84     1177.95     20.41 o
   5   4  11      401.01      407.91     11.03 o
   6   4  11       26.33       17.19      5.78 o
   7   4  11      558.23      550.71     15.18 o
   8   4  11      404.23      380.90     13.21 o
  -8   5  11     1082.09     1104.32     21.44 o
  -7   5  11        0.78        0.80      3.80 o
  -6   5  11      636.27      641.77     13.25 o
  -5   5  11      478.89      457.44     12.19 o
  -4   5  11      529.55      521.04     11.80 o
  -3   5  11      858.94      883.22     15.57 o
  -2   5  11      234.47      232.27      7.43 o
  -1   5  11      359.91      351.36      9.87 o
   0   5  11      960.23      947.43     18.22 o
   1   5  11       80.40       73.04      4.99 o
   2   5  11      211.02      208.84      9.61 o
   3   5  11      378.97      389.02     12.00 o
   4   5  11       37.89       48.06      4.96 o
   5   5  11     1293.82     1276.69     22.36 o
   6   5  11      251.22      253.73      9.82 o
   7   5  11      102.86       89.25     10.06 o
  -7   6  11      630.49      642.17     17.91 o
  -6   6  11      956.19      924.56     17.17 o
  -5   6  11      662.26      652.32     17.51 o
  -4   6  11      281.89      313.60     10.76 o
  -3   6  11        0.86        0.95      4.10 o
  -2   6  11     1338.78     1332.71     24.45 o
  -1   6  11     1808.93     1852.26     31.35 o
   0   6  11      141.41      142.50      7.63 o
   1   6  11      898.27      882.26     18.53 o
   2   6  11      829.47      831.93     18.09 o
   3   6  11      518.73      489.26     11.96 o
   4   6  11     1583.74     1594.01     34.20 o
   5   6  11        1.82        1.78      4.74 o
   6   6  11        4.90       10.09      4.35 o
  -5   7  11      733.78      744.02     17.40 o
  -4   7  11     1222.49     1205.53     23.46 o
  -3   7  11     2642.58     2670.21     42.92 o
  -2   7  11      596.43      584.93     15.07 o
  -1   7  11      665.68      670.94     16.16 o
   0   7  11     2061.17     2058.65     34.90 o
   1   7  11      461.10      471.60     17.19 o
   2   7  11      458.31      444.25     18.63 o
   3   7  11       18.55       22.38      5.48 o
   4   7  11       11.14       14.11      5.35 o
  -2   8  11     2314.84     2325.30     39.07 o
  -1   8  11     2402.12     2377.57     39.92 o
   0   8  11      165.25      166.24     11.27 o
   1   8  11     2808.56     2814.15     46.25 o
 -10   0  12     6152.12     6220.46    134.21 o
  -9   0  12     2415.19     2509.75     50.16 o
  -8   0  12      131.97      131.95      9.19 o
  -7   0  12    11936.03    11644.64    242.80 o
  -6   0  12     1318.54     1372.86     29.83 o
  -5   0  12     3371.06     3308.64     83.64 o
  -4   0  12    18633.63    18507.56    332.92 o
  -3   0  12     1453.27     1448.98     33.11 o
  -2   0  12     5741.68     5749.33    128.47 o
  -1   0  12    18823.89    19320.42    411.37 o
   0   0  12       22.41       28.31      8.16 o
   1   0  12    16364.46    16109.52    344.92 o
   2   0  12    10186.98    10261.89    361.27 o
   3   0  12       13.63       17.21      6.74 o
   4   0  12     8833.14     8489.58    206.73 o
   5   0  12    12664.42    12908.55    406.37 o
   6   0  12     6150.10     6481.57    147.12 o
   7   0  12    11881.92    12599.64    275.09 o
   8   0  12     3794.61     3977.86    188.98 o
  -9   1  12     2921.59     2959.76     49.12 o
  -8   1  12     6564.45     6454.98     80.92 o
  -7   1  12      323.15      319.36      8.97 o
  -6   1  12     7993.34     7884.21    131.97 o
  -5   1  12     4647.12     4591.15     76.12 o
  -4   1  12       59.47       63.00      5.48 o
  -3   1  12    12054.69    12314.22    147.47 o
  -2   1  12     8534.92     8410.41    109.28 o
  -1   1  12      276.82      260.41      7.22 o
   0   1  12    16050.05    15825.47    201.80 o
   1   1  12     4337.78     4241.53     57.46 o
   2   1  12     3330.43     3253.79     46.36 o
   3   1  12     9387.15     9085.28    119.42 o
   4   1  12       10.17       21.03      5.30 o
   5   1  12     1069.51     1185.87     25.55 o
   6   1  12    10630.11    10895.54    168.85 o
   7   1  12       21.05       24.43      6.63 o
   8   1  12     2908.27     3237.56     57.18 o
  -9   2  12     4641.78     4536.50     68.73 o
  -8   2  12     1340.25     1286.55     21.08 o
  -7   2  12    11801.78    11697.62    133.07 o
  -6   2  12     5177.88     5052.60     67.51 o
  -5   2  12     3307.09     3398.41     48.38 o
  -4   2  12     9960.53     9990.18    129.38 o
  -3   2  12     1095.82     1126.82     17.19 o
  -2   2  12     7061.18     6980.15     91.82 o
  -1   2  12    13112.46    13199.35    169.04 o
   0   2  12     2868.99     2757.10     39.14 o
   1   2  12     8827.15     8654.02    112.68 o
   2   2  12    10108.85     9742.43    126.16 o
   3   2  12        0.46        8.99      3.36 o
   4   2  12     8270.24     8015.81    105.20 o
   5   2  12     6519.80     6542.60     87.57 o
   6   2  12       54.38       68.52      7.42 o
   7   2  12     7004.35     7134.21    114.13 o
   8   2  12     2622.64     2572.34     47.45 o
  -9   3  12     3772.27     3646.11     47.78 o
  -8   3  12     8614.78     8538.50     96.42 o
  -7   3  12      242.49      260.32      9.88 o
  -6   3  12     9378.23     9290.85    118.67 o
  -5   3  12    11313.31    11330.12    149.57 o
  -4   3  12     1217.41     1199.17     18.48 o
  -3   3  12    10291.53    10347.12    133.92 o
  -2   3  12     6527.13     6407.13     84.94 o
  -1   3  12       12.63       18.34      6.94 o
   0   3  12    11183.87    11133.45    143.68 o
   1   3  12     3211.10     3188.35     44.85 o
   2   3  12     2851.37     2831.19     40.50 o
   3   3  12     8936.65     8500.13    110.98 o
   4   3  12     1924.48     1856.54     35.87 o
   5   3  12     4279.85     4254.76     64.74 o
   6   3  12    10014.57    10021.73    156.57 o
   7   3  12     1043.12     1041.39     26.56 o
   8   3  12     3748.36     3816.20    108.75 o
  -8   4  12     1279.11     1290.46     23.80 o
  -7   4  12    11004.54    11106.27    127.44 o
  -6   4  12     2357.42     2329.64     30.54 o
  -5   4  12     3877.42     3872.40     56.95 o
  -4   4  12     6015.66     5992.51     87.53 o
  -3   4  12      819.38      822.84     15.37 o
  -2   4  12     4254.21     4228.39     58.11 o
  -1   4  12    17648.01    17775.54    226.33 o
   0   4  12     2343.04     2461.07     36.05 o
   1   4  12     9565.11     9450.86    123.22 o
   2   4  12     6487.98     6487.30     86.65 o
   3   4  12      193.14      166.55      7.38 o
   4   4  12     5137.74     5021.97     88.99 o
   5   4  12     5291.72     5256.17    111.43 o
   6   4  12      376.32      407.39     11.75 o
   7   4  12     7853.53     8179.54    177.07 o
  -7   5  12        0.37        8.65      4.15 o
  -6   5  12     8929.18     8910.37    140.72 o
  -5   5  12    11112.73    11090.78    172.82 o
  -4   5  12      499.99      519.59     13.37 o
  -3   5  12     5711.31     5712.04     84.83 o
  -2   5  12     1762.11     1802.56     30.44 o
  -1   5  12        6.68       17.73      3.96 o
   0   5  12     5609.08     5400.97     73.10 o
   1   5  12     2779.81     2785.02     40.71 o
   2   5  12     3303.32     3297.59     47.26 o
   3   5  12     8087.98     7715.85    102.35 o
   4   5  12     2520.59     2488.52     58.02 o
   5   5  12     3623.08     3530.44     52.72 o
   6   5  12     7038.55     7168.83     96.73 o
  -6   6  12     3093.86     3069.83     54.21 o
  -5   6  12     2713.85     2768.61     44.10 o
  -4   6  12     5169.18     5124.04     75.08 o
  -3   6  12      741.63      748.50     16.96 o
  -2   6  12     3211.09     3262.48     50.53 o
  -1   6  12     6013.21     5985.09     86.70 o
   0   6  12       63.19       61.21      7.21 o
   1   6  12     5707.83     5675.52     82.78 o
   2   6  12     6480.62     6327.96     95.95 o
   3   6  12       19.56       22.20      5.40 o
   4   6  12     3415.25     3461.72     78.97 o
   5   6  12     2281.11     2396.79     42.76 o
  -4   7  12      197.03      194.64      9.74 o
  -3   7  12     6534.17     6538.30     94.47 o
  -2   7  12     5687.02     5701.13     83.54 o
  -1   7  12      835.25      816.49     18.56 o
   0   7  12     6806.21     6778.30     97.88 o
   1   7  12     4317.54     4184.51     63.81 o
   2   7  12     4147.83     4050.46     61.91 o
   3   7  12     4560.31     4477.57     79.08 o
  -9   1  13       10.58        4.84      5.23 o
  -8   1  13      555.70      550.91     12.34 o
  -7   1  13        5.46       -1.02      3.98 o
  -6   1  13       81.15       76.00      6.84 o
  -5   1  13        2.84       -2.90      3.61 o
  -4   1  13       32.23       27.56      3.51 o
  -3   1  13      459.21      466.30     10.66 o
  -2   1  13        8.47       19.20      3.33 o
  -1   1  13        0.48       -1.92      2.75 o
   0   1  13       15.27       32.72     12.01 o
   1   1  13      811.85      811.00     19.20 o
   2   1  13     3165.87     3103.39     53.43 o
   3   1  13      258.52      261.24     11.39 o
   4   1  13       25.71       31.71      5.98 o
   5   1  13       11.89       14.59      6.34 o
   6   1  13      105.52       99.86      9.67 o
   7   1  13        0.36       -0.18      6.12 o
  -8   2  13       61.30       60.88      6.02 o
  -7   2  13      196.15      188.20      9.17 o
  -6   2  13      579.05      583.94     12.93 o
  -5   2  13      646.56      622.51     13.23 o
  -4   2  13     1789.57     1797.98     27.71 o
  -3   2  13        0.57        4.55      3.16 o
  -2   2  13      180.00      167.64      6.51 o
  -1   2  13      214.07      247.80      8.83 o
   0   2  13      465.50      456.84     10.42 o
   1   2  13      281.49      288.77      9.40 o
   2   2  13       15.34       19.80      3.68 o
   3   2  13        1.35        3.17      4.90 o
   4   2  13      266.97      284.95     12.13 o
   5   2  13      356.02      360.48     14.05 o
   6   2  13       75.33       74.38      7.83 o
   7   2  13       68.56       58.77      7.77 o
  -8   3  13      672.01      670.56     14.27 o
  -7   3  13      265.83      264.27      8.10 o
  -6   3  13      716.01      703.45     15.88 o
  -5   3  13      127.78      124.69      6.29 o
  -4   3  13     8254.11     8056.60    105.86 o
  -3   3  13       23.04       19.27      3.82 o
  -2   3  13      336.14      361.89      9.48 o
  -1   3  13       37.68       38.10      4.06 o
   0   3  13      301.55      304.78      8.82 o
   1   3  13       62.91       59.70      4.70 o
   2   3  13        1.07       -0.06      3.38 o
   3   3  13      161.03      142.46      6.72 o
   4   3  13       88.34       88.11      7.60 o
   5   3  13     1076.57     1022.81     24.12 o
   6   3  13      283.19      283.10     13.35 o
   7   3  13       32.17       60.12     18.52 o
  -7   4  13      812.92      794.99     16.94 o
  -6   4  13     1038.46     1004.56     19.42 o
  -5   4  13      438.33      429.24     12.00 o
  -4   4  13     2824.97     2873.18     41.62 o
  -3   4  13        8.42        5.69      3.57 o
  -2   4  13        4.66        4.05      3.60 o
  -1   4  13     1006.88      994.23     17.95 o
   0   4  13        4.06        9.96      3.66 o
   1   4  13      220.28      219.97      8.30 o
   2   4  13      680.91      676.55     14.22 o
   3   4  13      108.52      108.95      6.26 o
   4   4  13      269.83      250.65      9.26 o
   5   4  13      268.94      267.85      9.82 o
   6   4  13       34.95       29.03      7.12 o
  -6   5  13      526.74      511.01     15.65 o
  -5   5  13     1659.16     1621.51     28.75 o
  -4   5  13       34.92       33.30      5.20 o
  -3   5  13      566.28      558.42     24.81 o
  -2   5  13      400.55      417.70     13.85 o
  -1   5  13       83.95       78.83      5.56 o
   0   5  13      640.38      650.77     14.01 o
   1   5  13      239.42      235.05      8.75 o
   2   5  13       97.55      114.05      6.59 o
   3   5  13     1319.78     1319.54     23.16 o
   4   5  13      612.02      632.00     14.55 o
   5   5  13       80.36       97.22      6.79 o
  -5   6  13        7.40       -2.73      6.52 o
  -4   6  13      199.15      203.20      9.62 o
  -3   6  13       91.72       91.68      8.82 o
  -2   6  13      102.36      101.69      7.31 o
  -1   6  13     2912.26     2965.72     47.12 o
   0   6  13     2013.09     2015.02     34.56 o
   1   6  13     1128.71     1044.34     21.68 o
   2   6  13     1384.11     1316.17     29.11 o
   3   6  13      188.00      186.93     10.57 o
  -8   0  14      511.11      515.08     17.58 o
  -7   0  14     6646.28     6638.29    328.37 o
  -6   0  14     3686.47     3780.71     75.48 o
  -5   0  14      231.25      233.81     15.24 o
  -4   0  14     4754.52     4763.29    109.79 o
  -3   0  14    18692.47    18883.03    403.23 o
  -2   0  14     3845.99     4065.23     95.52 o
  -1   0  14    11344.49    11496.76    250.57 o
   0   0  14     7386.88     7684.40    171.44 o
   1   0  14       50.00       46.44      9.27 o
   2   0  14     7192.30     7045.41    158.82 o
   3   0  14     5909.69     5714.27    131.48 o
   4   0  14      980.13      954.38     32.50 o
   5   0  14     9637.44     9950.25    220.72 o
   6   0  14     4968.00     4812.66    114.45 o
  -8   1  14    10181.91    10205.09    142.26 o
  -7   1  14     9684.68     9430.55    193.75 o
  -6   1  14     1066.32     1060.23     21.12 o
  -5   1  14     8197.35     8209.79    128.11 o
  -4   1  14     2882.51     2874.36     49.75 o
  -3   1  14       74.58       69.42      6.62 o
  -2   1  14     6137.68     6169.28     98.60 o
  -1   1  14     1987.86     2028.92     51.74 o
   0   1  14     4864.30     4896.46     80.16 o
   1   1  14    10830.13    10828.47    167.43 o
   2   1  14     2317.31     2325.24     42.61 o
   3   1  14     4455.33     4368.83     73.01 o
   4   1  14     9830.13     9751.14    152.40 o
   5   1  14      218.32      224.52     14.84 o
   6   1  14     1569.37     1841.08     36.99 o
  -7   2  14     2174.90     2205.54     46.65 o
  -6   2  14     5677.36     5702.43     77.20 o
  -5   2  14      391.71      390.16     10.66 o
  -4   2  14     5018.48     4999.78     67.98 o
  -3   2  14     9590.79     9753.58    126.95 o
  -2   2  14      185.38      201.65      7.48 o
  -1   2  14     7471.12     7556.90    119.18 o
   0   2  14     7785.45     7817.78    123.22 o
   1   2  14       21.43       34.33      8.94 o
   2   2  14     5133.42     4941.25     81.36 o
   3   2  14     4298.59     4110.67     69.31 o
   4   2  14      651.01      670.13     26.65 o
   5   2  14     9538.62     9599.52    150.99 o
   6   2  14     1694.73     1686.88     34.72 o
  -7   3  14     6401.28     6544.56    109.15 o
  -6   3  14      237.03      251.47      9.08 o
  -5   3  14     8500.14     8439.80    111.20 o
  -4   3  14     3612.53     3645.38     51.38 o
  -3   3  14      948.57      957.39     17.68 o
  -2   3  14    12034.30    11960.98    155.05 o
  -1   3  14     2474.24     2488.66     36.81 o
   0   3  14     3253.05     3220.64     48.14 o
   1   3  14     5957.14     5916.11     95.73 o
   2   3  14      875.47      852.40     21.07 o
   3   3  14     4583.28     4484.18     79.70 o
   4   3  14     9066.77     8825.80    145.06 o
   5   3  14       44.77       37.24      7.11 o
  -6   4  14     4878.02     4813.60     71.15 o
  -5   4  14      686.33      693.41     15.96 o
  -4   4  14     6360.68     6376.35     85.61 o
  -3   4  14     8821.69     8960.05    117.93 o
  -2   4  14        0.36        2.78      4.33 o
  -1   4  14     9381.62     9246.76    121.45 o
   0   4  14     5367.13     5337.32     80.94 o
   1   4  14     1683.73     1627.48     26.48 o
   2   4  14     5658.26     5592.63     76.12 o
   3   4  14     3225.55     3101.13     84.00 o
   4   4  14     1440.27     1498.01     63.91 o
   5   4  14     7145.87     6975.52    237.26 o
  -5   5  14     8000.50     7935.10    112.92 o
  -4   5  14     6755.42     6738.21     96.98 o
  -3   5  14     1357.46     1370.24     29.58 o
  -2   5  14    10003.82     9986.04    163.71 o
  -1   5  14     2652.98     2698.71     45.40 o
   0   5  14     4124.47     4134.23     65.21 o
   1   5  14     6289.87     6149.86     83.50 o
   2   5  14     1623.59     1642.35     27.36 o
   3   5  14     3100.77     2975.73     49.99 o
  -2   6  14     1369.01     1378.79     30.36 o
  -1   6  14     5688.88     5772.78     84.63 o
   0   6  14     3425.41     3479.27     54.53 o
  -6   1  15       72.27       83.92     10.26 o
  -5   1  15       80.81       67.86      7.13 o
  -4   1  15       91.43       98.17      7.64 o
  -3   1  15       24.78       22.00      5.62 o
  -2   1  15      319.74      336.03     13.55 o
  -1   1  15      179.31      188.11     10.07 o
   0   1  15       13.73       30.16      5.92 o
   1   1  15       33.26       56.66     15.96 o
   2   1  15      145.13      140.87     10.31 o
   3   1  15      904.85      854.40     21.79 o
   4   1  15      140.87      131.92      9.50 o
   5   1  15       19.10       15.22      6.57 o
  -6   2  15        3.58        4.49      4.26 o
  -5   2  15      817.12      804.64     16.38 o
  -4   2  15        0.86       -2.82      4.74 o
  -3   2  15     1014.64     1027.92     23.10 o
  -2   2  15       91.99      104.44      9.95 o
  -1   2  15        1.87        7.88      5.12 o
   0   2  15      193.14      204.38     13.02 o
   1   2  15      260.97      244.04     12.00 o
   2   2  15       21.45       22.06      6.07 o
   3   2  15        6.14       10.59      5.97 o
   4   2  15        4.04       10.44      6.07 o
   5   2  15       38.54       49.98     11.95 o
  -5   3  15       12.98       19.44      4.42 o
  -4   3  15     2235.54     2215.49     33.91 o
  -3   3  15      125.90      122.61      6.65 o
  -2   3  15      258.02      252.02     11.79 o
  -1   3  15      812.26      817.82     20.44 o
   0   3  15       19.00       14.36      5.51 o
   1   3  15      619.97      609.93     18.25 o
   2   3  15      257.55      244.22     12.36 o
   3   3  15       63.71       65.74      7.66 o
   4   3  15      192.78      180.50     10.90 o
  -4   4  15        2.56       -0.56      4.04 o
  -3   4  15      663.87      682.82     14.93 o
  -2   4  15       24.84       24.21      4.98 o
  -1   4  15       77.41       86.57      5.98 o
   0   4  15      813.25      780.34     20.22 o
   1   4  15        0.50       -0.55      5.45 o
   2   4  15        3.92        1.91      5.81 o
   3   4  15      239.11      234.08     13.02 o
  -2   5  15      723.62      771.95     22.89 o
  -1   5  15      642.41      666.21     17.20 o
   0   5  15       26.25       28.77      5.78 o
  -5   0  16     6767.17     6875.62    155.40 o
  -4   0  16      350.20      358.11     19.79 o
  -3   0  16     7877.79     7994.92    179.26 o
  -2   0  16     2903.18     3087.20     76.99 o
  -1   0  16     1776.40     1810.87     50.56 o
   0   0  16     6225.62     6500.72    148.58 o
   1   0  16     1526.63     1549.70     45.79 o
   2   0  16     1148.35     1178.61     38.22 o
   3   0  16     6129.02     6266.68    198.42 o
  -5   1  16     2261.89     2274.05     42.26 o
  -4   1  16    10103.21    10436.81    162.39 o
  -3   1  16     1976.50     1979.20     37.99 o
  -2   1  16     4945.61     5046.44     83.35 o
  -1   1  16     6024.44     6205.16    100.81 o
   0   1  16      937.93      927.16     23.02 o
   1   1  16     4706.60     4778.82     80.20 o
   2   1  16     6783.82     6710.56    108.69 o
   3   1  16        2.10        2.77      6.08 o
  -4   2  16       44.10       42.78      6.86 o
  -3   2  16     8145.88     8328.59    131.69 o
  -2   2  16     4285.63     4454.67     74.91 o
  -1   2  16      544.45      571.14     17.42 o
   0   2  16     4328.52     4501.41     75.83 o
   1   2  16     2927.33     2851.60     51.72 o
   2   2  16     3577.79     3667.10     89.35 o
   3   2  16     9729.82     9217.71    329.68 o
  -3   3  16      148.01      154.16      9.72 o
  -2   3  16     2818.44     2896.38     51.95 o
  -1   3  16     6913.45     7021.21    113.04 o
   0   3  16     1004.20     1056.05     24.92 o
   1   3  16     5680.61     5663.71     93.28 o
 
